# Supplementary material for: Network pharmacology-based investigation of potential targets of mulberry twig acting on polycystic ovary syndrome
Source: Medicine (Baltimore). 2025 Nov 21;104(47):e46163. doi: 10.1097/MD.0000000000046163 (PMC12643765; doi:10.1097/MD.0000000000046163)
Supplement: Supplementary file 1 [file medi-104-e46163-s001.xlsx]

## Sheet: Table S1
uniprot ID	gene ID
P35228	NOS2
P23219	PTGS1
P10275	AR
P37231	PPARG
P35354	PTGS2
P08238	HSP90AB1
P48736	PIK3CG
P17612	PRKACA
Q9NPJ4	PNRC2
P27487	DPP4
P07477	PRSS1
P06401	PGR
P00734	F2
P11229	CHRM1
P29474	NOS3
P47869	GABRA2
P22303	ACHE
P23975	SLC6A2
P08172	CHRM2
P35368	ADRA1B
P14867	GABRA1
P11388	TOP2A
P08709	F7
Q9NZT1	CALML5
Q04206	RELA
O14920	IKBKB
P31749	AKT1
P10415	BCL2
Q07812	BAX
P01375	TNF
P17535	JUND
O95433	AHSA1
P42574	CASP3
O43318	MAP3K7
P47989	XDH
P03956	MMP1
Q14765	STAT4
P09601	HMOX1
P08684	CYP3A4
P05177	CYP1A2
P04798	CYP1A1
P05362	ICAM1
P16581	SELE
P19320	VCAM1
O75469	NR1I2
Q16678	CYP1B1
P09917	ALOX5
Q92819	HAS2
P09211	GSTP1
P35869	AHR
O00231	PSMD11
P14672	SLC2A4
Q14994	NR1I3
P06213	INSR
Q61153	Dio1
P09488	GSTM1
P28161	GSTM2
P42330	AKR1C3
P03973	SLPI
P00742	F10
P11387	TOP1
P05305	EDN1
P33527	ABCC1
P00390	GSR
P48426	PIP4K2A
Q9NR55	BATF3

## Sheet: Table S2
1876 targets of PCOS
PKD1
PKHD1
PKD2
TP53
PTEN
FBN1
BRCA2
CEP290
BRCA1
PCOS1
TSC2
MSH2
MSH6
WT1
ATM
PIK3CA
KRAS
AR
INS
BRAF
AKT1
MLH1
CC2D2A
FSHR
INSR
OFD1
KCNQ1
CDH1
NBN
PTCH1
MKS1
GANAB
DICER1
LRP5
PMS2
BBS1
CHEK2
KCNH2
PTPN11
TMEM67
SMARCA4
AMH
LMNA
STK11
FGFR2
CTNNB1
PPARG
ALG9
NF1
APC
FOXL2
CYP19A1
MECP2
HNF1B
RPGRIP1L
DYNC2H1
BBS10
CDKN2A
ALMS1
PRKCSH
SEC63
BBS4
LEP
SDHD
CHD7
IFT140
PKD1-AS1
COL4A5
BBS2
FGFR1
BRIP1
CYP17A1
NPHP3
COL4A4
ERCC6
SHOC2
SHBG
USH2A
SCN1A
HRAS
RAD51C
NPHS2
MKKS
FAS
ATRX
SLC2A1
NR5A1
FLNA
LAMB2
BBS7
NPHS1
SMAD4
DZIP1L
TNF
COL3A1
TMEM216
ADIPOQ
MUTYH
TP63
CDKL5
IGF2
GNRH1
IGF1
PALB2
IL6
BBS5
TTC21B
CRP
RAD51D
RAF1
BLM
TGFBR2
GNAS
WRN
DNAJB11
SMC1A
FLCN
TCTN3
SOX9
NLRP3
BBS12
FMR1
WFS1
ESR1
COL1A1
TBX1
HSPG2
MTOR
JAG1
STAT3
BBS9
POLG
NSD1
BMP15
TSC1
IFT172
GJB2
RAD50
AHI1
TMEM231
RET
COL4A3
TCTN2
NPHP1
CACNA1C
SUFU
EVC2
SLC12A3
WDR19
PAX2
SDHB
CDKN1C
ERBB2
CREBBP
POR
SRY
NR0B1
SOS1
EYA1
BMPR1A
NIPBL
VEGFA
FGFR3
TNFRSF1A
GLI3
PRL
IRS1
MAPK1
AIRE
VHL
MIR1225
ALB
MAP3K1
MIR15A
PRKAR1A
SERPINE1
B9D1
MEN1
COL2A1
KIF7
EVC
IFT80
PAX6
RETN
UBE3A
PMM2
PAX3
MMP2
NUP107
IL10
POMC
INPP5E
BARD1
OCRL
UGT1A1
JAK2
CYP11A1
C11orf65
CGA
NOTCH2
ACE
MAP2K1
MITF
GH1
MRE11
MIR17
SETD2
EGFR
NRAS
CHRNE
MT-ATP6
LMX1B
GHRL
NPHP3-ACAD11
C3
TGFBR1
SDCCAG8
CYP21A2
LHCGR
TTC8
TBX5
CBL
NEK1
POLE
MYC
MIR146A
CYS1
ARL13B
SDHA
FST
AMHR2
TCTN1
THBD
NPHP4
EP300
ELN
HNF4A
SMARCA2
LRRC56
GATA3
BDNF
MT-CYB
WDPCP
NOTCH1
IL1B
IGFBP3
BSCL2
LZTR1
ANK2
EPCAM
ARL6
GATA4
AKT2
BICC1
CIITA
F5
GDF9
IFT27
TGFB2
IGFBP1
TMEM237
DNMT3A
MTHFR
HNF1A
IFT74
TMEM107
CAPN10
CPLANE1
TH
PDGFRA
MRPS22
STAR
WDR35
DGCR2
SMAD3
SDHC
EDN1
BCS1L
IDUA
KAT6B
CDKN1B
GJA1
CHRND
KIAA0586
GHR
REN
PIK3R1
RB1
MVK
MT-ND1
ENPP1
ZNF423
EGF
MSX1
APOE
MIR223
TYMP
COL5A2
CD40LG
HPRT1
RASA1
IRS2
NOS3
DOK7
SMARCB1
MIR21
EHMT1
CCL2
BAZ1B
ESR2
PREPL
ARID1A
IFT88
ACTB
MSH3
ZEB2
COMT
MIR125A
MIR200B
GNRHR
WNT4
ESCO2
MET
TYROBP
BBIP1
HSD17B4
SLC12A1
IFNG
GP1BB
SPTAN1
TGFB1
MT-TL1
HDAC8
GRIN2A
LEPR
CHRNB1
FRAS1
AAAS
POLD1
PKD1L1
B9D2
EDNRB
CLCNKB
CAV3
HSD11B1
FGF8
SIX1
FOS
CHRNA1
PROKR2
SLC2A4
MPV17
KISS1
IQCB1
LRP2
ALG8
TERT
DYRK1A
MIR214
GPC3
NSD2
GTF2IRD1
MIRLET7D
CFTR
SST
H19
HSD3B2
CEP120
CAV1
CFI
TMEM138
WNT5A
FANCC
SHH
ERCC4
PLIN1
SOX3
AKT3
MIR200C
ALDH3A2
PKD2L1
HLA-B
TGFB3
GTF2I
DHX37
HYLS1
ANOS1
DCAF17
SNRPN
INVS
BNC1
MLXIPL
DYNC2I1
GLI2
NAMPT
KIAA0753
MMP14
CEP41
RBP4
DNAJC30
FSHB
AGPAT2
H2AC18
THADA
LIG4
PMS1
IFT122
BUD23
KIT
ANKRD11
CFAP418
FH
KCNJ5
CLIP2
GFPT1
CXCL8
ENG
LIMK1
CASP10
DENND1A
FLVCR2
PLCE1
NKX2-5
TLR4
ACTA2
KLLN
STXBP1
TBC1D24
FTO
HAX1
SEC23B
DGCR6
SPECC1L
TRAF3IP1
OTX2
BMP4
MIR200A
SIL1
STAT5B
CHRNG
PGR
RAI1
IGFBP2
SREBF1
ATR
CDK4
KIF1A
METTL27
TMEM218
MFF-DT
MDM2
WNT10A
DSP
RAB23
GNAQ
XIAP
ARVCF
DMRT1
KCNJ11
CTLA4
SRD5A1
CDC73
BUB1B
ZDHHC24
MAF
MUC1
SPIDR
GLIS3
AFP
UGT1A6
MIR210
KITLG
KCNJ1
FN1
MED13L
ARL3
TCF7L2
HLA-DRB1
TRPC6
EIF4H
MMP9
XRCC2
SMC3
UGT1A8
MT-CO1
FAM13A
SALL1
SHANK3
TTR
DHH
ANTXR2
F2
MYCN
DVL1
TMEM270
PKD2L2
LMNB2
TRPV4
APOA1
AXDND1
NRXN1
FLT1
FLNB
RAB3GAP2
MYH9
DYNC2I2
C2CD3
PPP1CB
YY1
PQBP1
CYP11B1
TACR3
CCND1
UGT1A9
ARMC9
FKBP6
DIS3L2
SLC2A2
AVPR2
XK
RAG1
CAVIN1
SKIC2
CYLD
NR3C1
STX1A
DIAPH1
PSMC3IP
FREM2
SLC2A10
COQ8B
RAD51
PROK2
KANSL1
SCN2A
TXNDC15
C12orf29
SRC
ZMPSTE24
EPO
COL4A1
IGF1R
CYB5A
BCL7B
ZNF469
NDUFS4
NOG
PIK3R2
HFE
BCL2
ERCC3
FANCD2
TBL2
LCN2
POLR3H
OSGEP
IL4
MSR1
FOXC2
ADAMTS13
NTHL1
MIRLET7I
IL1RN
CEP164
NDN
RBBP8
IFT43
ERBB3
HMGA2
MYO5A
PTH
GDF6
MLH3
ZFPM2
LHB
AOPEP
UGT1A4
SULT2A1
WDR73
DYNC2LI1
RAB3GAP1
CDKN1A
PCSK1
OBSL1
EIF2B2
SLC52A2
SATB2
IL17A
CEP104
GTF2IRD2
CYP1B1
AGT
CHN1
SPECC1L-ADORA2A
SCNN1B
SERPINA1
VPS37D
CCND2
MYH11
DYNLT2B
NEK8
CALM2
SCO2
PAFAH1B1
NGF
JUN
HIF1A
PKDREJ
MIR429
RFC2
INHA
HBA2
RAD21
TFAP2A
FGF23
RELN
PEX5
ZSWIM7
MYH6
EXT2
KRT7
ITPR1
UGT1A3
NAGLU
CP
LIPE
KISS1R
IGFBP4
PEX12
CXCR4
CEP19
NDUFAF2
SRCAP
PSMB8
WIPF1
IL6ST
SMAD2
STAT1
IL18
HLA-A
NEK9
IFT52
MT-ATP8
VWF
MIR155
CD40
CSF3
CUL7
SNAP29
NOTCH3
PON1
IL2
TTC7A
PKD1L3
IL1A
CBX2
UFD1
SGO2
COLEC11
CASP8
SLC26A1
TK2
ACTN4
IFT57
CDC45
DCLRE1C
NAA10
RPGRIP1
DNAI1
CLU
CDKN2B
CRH
DGCR5
PBX1
FGF2
EIF2AK3
CALM1
HOXD13
MIR4713HG
DCTN1
LPIN2
ATRIP
CGB5
VDR
DES
BMP2
HNRNPUL2-BSCL2
HP
GREM1
APOB
PKD1L2
EDAR
NUP93
GDNF
AQP2
MAPK3
CALB2
COQ2
ANKS6
HUWE1
CTCF
GCK
C4A
LEMD3
CASP3
RANBP2
MIR34A
TBL1XR1
ABCC8
BAX
PIRC66
TTC26
NOBOX
DGUOK
TET2
KMT2C
NKX2-1
SERPINC1
CASR
PDE6D
MIR19A
NLRC4
DGCR8
TFAP2B
CFHR1
FAT4
GPC4
STIM1
INHBA
USF3
ADA
DVL3
SLC19A3
TTC21B-AS1
AVP
CEACAM5
ADCY6
CD4
EDNRA
TRPM4
SLC52A3
NBAS
NELFA
PIK3CG
KL
FANCA
SLC5A7
NCF1
GRN
CRB2
GATA6
DGCR6L
PIBF1
NIPA2
GLI1
MUC16
TBX20
INSL3
ICAM1
PRKD1
PIK3C2A
PAEP
PLG
SCNN1A
TTN
CALM3
FUZ
DTNBP1
SGPL1
ABL1
MIR29A
F3
PGAP3
PHF6
LAMA5
KATNIP
PLAT
MIR145
PLCG2
PTPN1
CCDC28B
MIF
PRDM5
CDC25A
AHSG
RAB8A
IL6R
GPT
TMEM127
AGTR1
HGF
RNU4ATAC
AFF4
WASL
B2M
LRPPRC
HS6ST1
KIF3A
INTU
LRP6
PLA2G6
SMARCAL1
TRIM59-IFT80
HDAC4
CCR6
TPO
LPL
KIF24
DRD2
PDSS2
ADNP
FLVCR2-AS1
GREB1L
IDH1
GAS5
PRPS1
CSNK2B
JMJD1C
FBN2
APP
ABHD5
ALX4
SP1
NSMF
NXN
ALG5
ALG14
LEPQTL1
ETS1
SYP
NF2
POU5F1
CYP1A1
PPARA
SMARCC2
SPP1
MIR222
COQ6
AQP1
CENPJ
SCNN1G
SLC6A3
UMOD
RPGR
GALT
IER3IP1
TNFRSF1B
FIGLA
CDH11
PACS1
VIM
PAPPA
NPY
SOD1
CDKN3
MAGI2
SLC12A2
FGF9
MKRN3
ST3GAL5
MIR199A1
MAOA
SYNGAP1
MAX
MYLK
E2F1
AP1S2
HSD11B2
KDR
TOGARAM1
MNX1
CST3
RREB1
LBR
ATP6V0A2
PCNT
CD2AP
IFT81
CRKL
PROM1
SH2B1
GAPDH
HLA-DQB1
CSF1
PIK3CD
CEP152
NDUFS8
FKBP10
DNAH5
SMAD6
SPRED2
NPPB
SCT
ACTG2
ITGB3
PRF1
DOCK6
SCN9A
NDUFS7
TUBA1A
CNNM4
MC4R
DDX11
GMPPA
DLL4
YAP1
CTNS
MLPH
VCAN
PSEN1
RBPJ
NODAL
BANF1
NPPA
XPA
MAPK10
NIN
SLC25A1
PAX1
NDUFA10
PPARGC1A
RIGI
LOX
BGLAP
EOGT
UBE3B
DPP4
CSF2
CD34
FAN1
PTGS2
SUCLG1
CXCL12
NLGN4X
CFC1
FOXE1
SOD2
APOH
SHOX
TFRC
CREB1
NSDHL
CHGA
SF3B1
PI4KA
ANK3
SLC34A1
TNNI3
SCARF2
TULP3
TAC3
MIR143
SLC6A4
CHRNA7
HMOX1
HSD3B1
SRA1
PODXL
BCR
MSX2
ACTC1
IGF2R
SOX11
NR2F1
ALDH2
MMP1
GAD1
DMRT3
MYO1E
MPO
CACNA1H
GJA5
MIR27A
PHKA2
ZIC3
TIMP1
DDX59
HESX1
NFKB1
BMP6
CYP11B2
ERBB4
ADRB3
ANGPT2
STS
SCARB2
LIPC
ICOSLG
APOL1
RSPO1
ACVR2A
FOXE3
FGF13
VCAM1
SRD5A2
NR2F2
PARP1
FURIN
PER2
MIR29C
VSX2
IFT20
TFAM
IL7
CNC2
CIDEC
SOCS1
AGGF1
MIR221
CDT1
PIGQ
ANXA5
BMPR1B
TGFA
PYY
SIM1
CSF1R
FLVCR1
ARMC5
KRT20
PTHLH
GCG
CGB3
ODAD3
PRODH
PSMB4
HBA1
PPP1R3A
ALK
UVSSA
PCNA
GAA
RUNX2
ACE2
STAG2
GLIS2
SERPINA3
ORC4
CPT2
FBN3
TAF6
GHRH
USP7
SEC61B
RHOA
SELP
HMGB1
PRKACA
COL7A1
NDUFS1
FASTKD2
BLTP1
COX10
NEU1
RPL11
LGALS3
DGS2
SMARCD1
RARRES2
HADHA
TOE1
ADRB2
SEC24C
GRB2
LPIN1
GSTM1
ALG1
MIR483
BRD4
PLAU
PCSK2
SIRT1
PAX8
MIR106B
MIR126
CD274
TNNT2
NR3C2
MTNR1B
DCN
EMG1
GNA11
LOC106029311
TRIP11
HSP90AA1
NDUFS2
MIR9-1
DNAH11
FBLN1
PTH1R
CELA2A
DROSHA
CD36
MUC5AC
CCK
PECAM1
ERCC6L2
CYP2D6
CBY1
HSD17B1
PDE11A
AKR1C3
VANGL2
LRBA
TRPV1
PIP5K1C
APTX
LOC106029312
LOC106029313
CYP3A4
CEACAM3
HHEX
DCHS1
ITGB4
HTT
ABCB4
IRF1
HTR2A
DDB1
SLC37A4
MAPK14
IFT46
CD8A
AUTS2
CFAP410
TELO2
LIF
TBC1D20
PKD1P1
NLGN3
TRPM3
TEK
FLI1
TRPC1
SLC30A8
AGER
GUSB
FGF7
SELE
BOLA3
PRDM16
CTBP1
TOP1
TKT
WAC
H6PD
MBD5
PRMT7
LAMA3
GLB1
TLR2
ACVR2B
DNM1
CAMP
PDCD1
RPS20
HCRT
METTL8
CALCA
CDCA7
TIMP2
RARA
TIGD1
FABP4
NUP188
TRIM21
EIF2AK2
CASP1
AFF2
GNAI3
G6PC1
FIG4
FAM149B1
SGO1
IGF2BP2
GPR161
KRT19
MIR122
ARHGAP31
RPA1
SSB
MIR93
MEF2C
KIF12
CRELD1
LDLR
POLR1B
ATF2
PDE3A
XRCC1
CDK2
CTSB
ABCA1
TOP2A
ADM
FBLN5
IGFBP5
CEBPA
SSTR3
CKAP2L
KRT14
RPS6KB1
HSD3BP4
CSNK2A1
LEF1
MIR196A1
CCL5
CDK1
MIR142
TBC1D4
UBA1
MTTP
CAMKMT
HDAC1
NOS2
TUBB2B
SLC3A1
MTRR
PRKCA
NDUFB11
NQO1
STAMBP
INS-IGF2
NFKBIA
FIP1L1
MTR
MIR150
PIK3CB
TNFSF11
CLUAP1
XYLT2
OXT
ETFDH
CGB7
EZR
SSTR5
WBSCR2
CBS
ALPP
RPS26
KRT18
INPP5K
CASP9
PIGG
PDX1
HLA-C
BTK
STAT5A
LEFTY2
COG4
GSTP1
STAT2
CNR1
PARN
TET3
MIR22
GABBR2
PROP1
KIAA0319L
HSPA9
CETP
CLCN5
CTTN
HTR1A
OTOF
CD28
RHO
HSPB1
DNAAF11
MAPK8
LMNB1
DIABLO
CHD8
IL1R1
ANTXR1
CCN2
EXOSC3
LOXL3
FOXP2
GNB3
DNAAF1
MIR30A
TANGO2
ABCA3
FOXO3
ANGPT1
THBS1
A2ML1
ABCG5
SLC17A5
RFX3
P4HB
SLC9A1
MRPS34
NRG1
DYNC1H1
EFEMP1
H2AX
AGTR2
GDF3
CCL26
GAD2
HLA-G
HOXA11
ITLN1
TULP1
SIX2
CNOT1
MYOD1
CCP110
MLX
CHEK1
IL4R
HDAC6
EFEMP2
CCDC141
ADIPOR1
ABCC1
COPA
C1DUPp36.33
DEL1p36
AGRN
B3GALT6
ATAD3A
GNB1
SKI
KONDS
CHD5
ESPN
PER3
ROCHIS
RATARS
PLOD1
SPEN
CLCNKA
ATP13A2
SJS1
PADI3
MRD14
CSS2
CDC42
MDS2
GRHL3
PIGV
AHDC1
C1DELp35
PED
GLUT1DS
EIG12
DYT9
SDCHCN
YRDC
COL9A2
PTCH2
FWS
ORC1
BSND
MYSM1
WLS
MSH4
BCL10
HS2ST1
HFM1
WS2B
COL11A1
CMCS
BRGDA9
DEL1q21.1
SCA22
UHS3
NCMS
SLC25A24
GPSM2
KCND3
IFI4
G1P1
AGS6
HGPS
CMD1A
BAP1
ALPS1B
DING
EDSS1
CHN2
LRIG2
VANGL1
TBX15
PHGDH
ASPG3
DEL1q21
DUP1q21
RBM8A
SCNM1
RFX5
POGZ
TCHH
FLG2
LOR
GATAD2B
ADAR
KCNN3
YY1AP1
RIT1
KIRREL1
KCNJ10
NECTIN
MPZ
NOS1AP
DDR2
SLC19A2
FASLG
RC3H1
PDCN
RNF2
BOS2
PRG4
CFH
CFHR3
KIF14
PKP1
LMOD1
SYT2
MDM4
MCP
IRF6
HHAT
KCNH1
DEL1q41q42
CENPF
WDR26
H3-3A
IBA57
NUP133
SPRTN
GGPS1
TBCE
LYST
RYR2
CHRM3
ODC1
ASXL2
DPYSL5
HAPO
OFC6
LUSYAM
DEL2p21
HAAO
PIGF
DEL2p16.1-p15
CCDC88A
BCL11A
RLS7
NFU1
PPS1
MARTS1
TPRKB
DEL2p12p11.2
WARBM2
SIAT9
AFF3
POU3F3
ANAPC1
ENDOVESL
EN1
PEAMO
PYPAF1
KYNU
VACRDS
IFIH1
DUP2q31.1
NALP3
DFNA34
KEFH
DUP1p36.33
C1DELp36
CMS8
SEMDJL1
DRS2
HAYOS
BBS20
MRD42
SGS
GLYBP
SLSN4
PMNDS
USH1M
FASPS3
APDS
FRAP1
LH1
ELA2A
MINT
PARK9
UHS1
RP71
PLC
AIFEC
DIAR5
TKS
SERKAL
SOM
C1orf4
HPMRS1
NS4
NHE1
XIGIS
DEL1p35
MGC1203
IRIP
EDM2
GLUT1
MRT77
GIDID
ORC1L
2ADUB
GPR177
POF20
IMD37
NFSRA
MER3
CMS15
MIC18
MMRCS2
GIV
LYNCH8
STL2
SCAMC1
LGN
ARCND1
KCND3S
LIG2
ALPS4
STBM2
NLS1
APE
DILOS
PEHOL
AGS2
C1DELq21
C1DUPq21
RBM8B
MGC3180
PRAAS3
KIAA0461
THH
IFPS
KIAA1150
IL6RQ
DRADA
SK3
YAP
RIT
LMN1
NEPH1
SESAME
NCPH1
CMT1B
CAPON
NTRKR3
CAKUHED
THTR1
THPH2
TNFSF6
KIAA2025
RING2
CACP
HRPT2
LWS
HF1
FHR3
FHR1
KIAA0042
OFD5
EDSFS
SMLMOD
CMS7A
BMFS6
CD46
VWS1
MART2
RFMN
DRVT
EAG
C1DELq41q42
CILD31
RP39
LDS4
RAB3GAP150
SKDEAS
PHA
IMD95
DEE6A
FHM3
H3F3A
C1orf69
NPHS18
DVC1
GGPPS1
KCS
CHS1
VTSIP
PBS
CCCAP
PKBG
CIAS1
CLK1
DEE6B
MRD27
BABS
NAG
NMYC
TBRS
KIAA1685
MTPA
CRMP5
MTDPS6
SLB
NSLH2
CARD12
PRKR
GINGF
C2DELp21
VCRL1
KIAA0436
OORS
TTC7
LQT15
ACSTD1
COCA1
GTBP
ODG1
PTHSL2
C2DELp161-p15
KIAA1212
CTIP1
C2orf86
NS14
TEM8
HIRIP
POF6
ALSS
GAMOS5
AMSH
ACTA3
DGK
KIAA0401
MMDS2
HMN7B
C2DELp12p11.2
SUCLA1
ST3GALV
PEK
ACDP4
LAF4
SNIBFIS
CHT1
NPH1
APC1
TCS4
RADMIS
ENDOVESLB
HPE9
U4ATAC
WARBM1
D2S201E
KYNUU
ZFHX1B
ORC4L
MDA5
GEFSP2
C2DUPq31.1
DBS
C20orf37
JPO1
WASPIP
EDSSPD2
PHRINL
MDS
KIAA0562
IMD14A
SKS
LLH
AOMS4
SHARP
KRPPD
SJS
TFCP2L4
B120
APNH
MRD25
GAMOS10
STL5
HTLVR
KIAA1915
EVI
SPGF2
POF9
IDDEBF
DFNA37
PINS
KCND3L
KIAA0806
NS6
PHGDHD
HJCYS
TAR
OFD19
MRD37
THL
PSS6
p68
IL6QTL
DSH
SKCA3
HCCA2
ROC1
EMD2
NPHS23
PVRL4
CMTDID
KIAA0464
TRMA
RPRGL1
APT1LG1
IMDSHY
SRN1
RING1B
MSF
C1orf28
HUS
HLF4
HFL1
MKS12
1D
MYSPC
AHUS2
LPS
SKI1
TMBTS
STROMS
p150
PHASK
H3F3
MMDS3
GAMOS8
C1orf124
MDHLO
KCS1
ARVD2
EGBRS
SLSN7
MPPH2
FCU
3MC2
CSS9
SOPH
ODED
HESJAS
SHAPNS
CRAM
CMT2EE
KIAA1179
CLAN
LEUDEN
GF1
CMS22
KIAA1140
TROP1
FCC1
LYNCH5
SCZD17
HKRP1
EVI9
BBS15
MMDS1
KIAA0328
MICCAP
VSCM1
MTDPS3
BEFAHRS
MTDPS9
SPDRS
PERK
KINS
HMN7A
SLSN1
CJS
MOPD1
P130
NPY3R
VCRL2
SMADIP1
AGS7
SMEI
ICF3
WIP
ALGAZ
JBTS25
IMD14B
EDSKCL1
HIAA0929
SPG78
SJA
VWS2
SMARCF1
LIKNS
DYT18
BMFS4
ZKS
MEPCA
DFNB82
SCA19
UFS2
CMNS
C1DELq21.1
WHSUS
TRHY
GANDS
HIES5
DSRAD
ZLS3
GRNG
NS8
FPLD2
PRR4
DSS
NPHS22
WRCN
THMD1
FASL
HIPI3
SZP
ARMD4
CFHL3
CFHL1
MCPH20
MMIHS3
CMS7B
PIT
NNMS
ZLS1
KIAA0839
BRYLIB1
SPG74
RJALS
HRD
ARVC2
BBS16
FCAS1
ILFS2
MODED
RTSC4
SRTD10
IPAF
DYT33
MINAT
M4S1
LYNCH1
MMRCS3
AHUS1
GIRDIN
KIAA1809
CHDTHP
GAPO
MMIHS5
PEOB4
WRS
CMS20
JBTS4
TALS
MARTS2
WHIMS1
SIP1
SGMRT1
FEB3A
WAS2

## Sheet: Table S3 MCC top10
Top 10 in network MT-PCOS.tsv ranked by MCC method
Rank	Name	Score
1	AKT1	40291566
2	TNF	40291520
3	CASP3	40290774
4	EDN1	40285440
4	VCAM1	40285440
6	PTGS2	40285176
7	ICAM1	40284720
8	SELE	40280400
9	HMOX1	40279890
10	NOS3	39928321

## Sheet: Table S4 degree top10
Top 10 in network MT-PCOS.tsv ranked by Degree method
Rank	Name	Score
1	AKT1	25
2	TNF	22
3	CASP3	21
4	PTGS2	20
5	PPARG	17
5	HMOX1	17
7	NOS3	15
8	EDN1	14
8	VCAM1	14
10	ICAM1	13

## Sheet: Table S5 KEGG
Category	Term	Count	%	PValue	Genes	List Total	Pop Hits	Pop Total	Fold Enrichment	Bonferroni	Benjamini	FDR
KEGG_PATHWAY	hsa05418:Fluid shear stress and atherosclerosis	11	34.375	3.16534e-11	EDN1, GSTM1, VCAM1, NOS3, GSTP1, BCL2, HMOX1, AKT1, SELE, TNF, ICAM1	31	139	8205	20.9457	6.80547e-09	5.12373e-09	3.55086e-09
KEGG_PATHWAY	hsa04933:AGE-RAGE signaling pathway in diabetic complications	10	31.25	4.76626e-11	EDN1, VCAM1, NOS3, CASP3, BCL2, BAX, AKT1, SELE, TNF, ICAM1	31	100	8205	26.4677	1.02474e-08	5.12373e-09	3.55086e-09
KEGG_PATHWAY	hsa05417:Lipid and atherosclerosis	12	37.5	1.09377e-10	VCAM1, MMP1, NOS3, CASP3, BCL2, CYP1A1, BAX, AKT1, PPARG, SELE, TNF, ICAM1	31	215	8205	14.7727	2.3516e-08	7.83868e-09	5.43239e-09
KEGG_PATHWAY	hsa05200:Pathways in cancer	15	46.875	1.05993e-09	EDN1, GSTM1, NOS2, MMP1, GSTP1, F2, PTGS2, AR, CASP3, BCL2, BAX, AKT1, HMOX1, PPARG, PRKACA	31	531	8205	7.47676	2.27885e-07	5.69713e-08	3.94825e-08
KEGG_PATHWAY	hsa04668:TNF signaling pathway	8	25	1.14891e-07	EDN1, VCAM1, CASP3, AKT1, PTGS2, SELE, TNF, ICAM1	31	112	8205	18.9055	2.47013e-05	4.94033e-06	3.42376e-06
KEGG_PATHWAY	hsa01524:Platinum drug resistance	7	21.875	2.01877e-07	TOP2A, GSTM1, CASP3, GSTP1, BCL2, BAX, AKT1	31	73	8205	25.38	4.34026e-05	7.23392e-06	5.01327e-06
KEGG_PATHWAY	hsa05207:Chemical carcinogenesis - receptor activation	9	28.125	6.24511e-07	AR, GSTM1, BCL2, CYP1A1, CYP1B1, AKT1, PGR, CYP3A4, PRKACA	31	212	8205	11.2363	0.000134261	1.91814e-05	1.32932e-05
KEGG_PATHWAY	hsa04913:Ovarian steroidogenesis	6	18.75	9.62031e-07	INSR, AKR1C3, CYP1A1, CYP1B1, PRKACA, PTGS2	31	51	8205	31.1385	0.000206815	2.58546e-05	1.79178e-05
KEGG_PATHWAY	hsa04066:HIF-1 signaling pathway	7	21.875	2.19294e-06	EDN1, NOS2, NOS3, INSR, BCL2, HMOX1, AKT1	31	109	8205	16.9976	0.000471371	5.23869e-05	3.63053e-05
KEGG_PATHWAY	hsa05204:Chemical carcinogenesis - DNA adducts	6	18.75	4.39627e-06	GSTM1, GSTP1, CYP1A1, CYP1B1, CYP3A4, PTGS2	31	69	8205	23.0154	0.000944754	9.45199e-05	6.55045e-05
KEGG_PATHWAY	hsa05222:Small cell lung cancer	6	18.75	1.81415e-05	NOS2, CASP3, BCL2, BAX, AKT1, PTGS2	31	92	8205	17.2616	0.00389285	0.000354583	0.000245734
KEGG_PATHWAY	hsa05145:Toxoplasmosis	6	18.75	4.70277e-05	NOS2, CASP3, BCL2, AKT1, TNF, PIK3CG	31	112	8205	14.1791	0.0100603	0.00084258	0.000583928
KEGG_PATHWAY	hsa04071:Sphingolipid signaling pathway	6	18.75	6.28902e-05	ABCC1, NOS3, BCL2, BAX, AKT1, TNF	31	119	8205	13.3451	0.0134308	0.00104011	0.000720818
KEGG_PATHWAY	hsa04926:Relaxin signaling pathway	6	18.75	9.2387e-05	EDN1, NOS2, MMP1, NOS3, AKT1, PRKACA	31	129	8205	12.3106	0.0196681	0.0014188	0.000983262
KEGG_PATHWAY	hsa00980:Metabolism of xenobiotics by cytochrome P450	5	15.625	0.000171672	GSTM1, GSTP1, CYP1A1, CYP1B1, CYP3A4	31	78	8205	16.9665	0.0362397	0.00246063	0.00170527
KEGG_PATHWAY	hsa04932:Non-alcoholic fatty liver disease	6	18.75	0.000219411	CASP3, INSR, BAX, AKT1, PPARG, TNF	31	155	8205	10.2456	0.0460829	0.00294833	0.00204326
KEGG_PATHWAY	hsa04211:Longevity regulating pathway	5	15.625	0.000285763	INSR, BAX, AKT1, PPARG, PRKACA	31	89	8205	14.8695	0.0595979	0.00361406	0.00250462
KEGG_PATHWAY	hsa05143:African trypanosomiasis	4	12.5	0.000315182	VCAM1, SELE, TNF, ICAM1	31	37	8205	28.6138	0.0655292	0.00376468	0.00260901
KEGG_PATHWAY	hsa05152:Tuberculosis	6	18.75	0.000438717	NOS2, CASP3, BCL2, BAX, AKT1, TNF	31	180	8205	8.82258	0.090031	0.00496442	0.00344046
KEGG_PATHWAY	hsa04064:NF-kappa B signaling pathway	5	15.625	0.000518056	VCAM1, BCL2, PTGS2, TNF, ICAM1	31	104	8205	12.7249	0.105429	0.00556911	0.00385952
KEGG_PATHWAY	hsa04931:Insulin resistance	5	15.625	0.000597696	NOS3, INSR, AKT1, SLC2A4, TNF	31	108	8205	12.2536	0.120624	0.00604052	0.00418622
KEGG_PATHWAY	hsa05167:Kaposi sarcoma-associated herpesvirus infection	6	18.75	0.0006181	CASP3, BAX, AKT1, PTGS2, PIK3CG, ICAM1	31	194	8205	8.1859	0.124476	0.00604052	0.00418622
KEGG_PATHWAY	hsa05169:Epstein-Barr virus infection	6	18.75	0.000742718	CASP3, BCL2, BAX, AKT1, TNF, ICAM1	31	202	8205	7.86171	0.147638	0.00689775	0.0047803
KEGG_PATHWAY	hsa05144:Malaria	4	12.5	0.000769981	VCAM1, SELE, TNF, ICAM1	31	50	8205	21.1742	0.152623	0.00689775	0.0047803
KEGG_PATHWAY	hsa04611:Platelet activation	5	15.625	0.00100467	NOS3, AKT1, F2, PRKACA, PIK3CG	31	124	8205	10.6725	0.194355	0.00864014	0.00598782
KEGG_PATHWAY	hsa05208:Chemical carcinogenesis - reactive oxygen species	6	18.75	0.00115964	GSTM1, AKR1C3, CYP1A1, CYP1B1, HMOX1, AKT1	31	223	8205	7.12137	0.220784	0.0092671	0.00642232
KEGG_PATHWAY	hsa04923:Regulation of lipolysis in adipocytes	4	12.5	0.00118852	INSR, AKT1, PRKACA, PTGS2	31	58	8205	18.2536	0.225613	0.0092671	0.00642232
KEGG_PATHWAY	hsa05163:Human cytomegalovirus infection	6	18.75	0.00120688	CASP3, BAX, AKT1, PRKACA, PTGS2, TNF	31	225	8205	7.05806	0.228667	0.0092671	0.00642232
KEGG_PATHWAY	hsa04210:Apoptosis	5	15.625	0.00141632	CASP3, BCL2, BAX, AKT1, TNF	31	136	8205	9.73079	0.262674	0.010315	0.00714856
KEGG_PATHWAY	hsa00140:Steroid hormone biosynthesis	4	12.5	0.00144249	AKR1C3, CYP1A1, CYP1B1, CYP3A4	31	62	8205	17.076	0.266816	0.010315	0.00714856
KEGG_PATHWAY	hsa04915:Estrogen signaling pathway	5	15.625	0.00149487	NOS3, BCL2, AKT1, PGR, PRKACA	31	138	8205	9.58976	0.275039	0.010315	0.00714856
KEGG_PATHWAY	hsa04371:Apelin signaling pathway	5	15.625	0.00153526	NOS2, NOS3, AKT1, PRKACA, PIK3CG	31	139	8205	9.52077	0.281317	0.010315	0.00714856
KEGG_PATHWAY	hsa05132:Salmonella infection	6	18.75	0.00189219	CASP3, BCL2, BAX, AKT1, TNF, PIK3CG	31	249	8205	6.37777	0.334493	0.0123279	0.00854352
KEGG_PATHWAY	hsa05161:Hepatitis B	5	15.625	0.00268883	CASP3, BCL2, BAX, AKT1, TNF	31	162	8205	8.16906	0.439472	0.0170029	0.0117834
KEGG_PATHWAY	hsa05225:Hepatocellular carcinoma	5	15.625	0.00306703	GSTM1, GSTP1, BAX, HMOX1, AKT1	31	168	8205	7.8773	0.483368	0.0188403	0.0130568
KEGG_PATHWAY	hsa05164:Influenza A	5	15.625	0.00326918	CASP3, BAX, AKT1, TNF, ICAM1	31	171	8205	7.73911	0.50541	0.0195243	0.0135308
KEGG_PATHWAY	hsa05210:Colorectal cancer	4	12.5	0.00367962	CASP3, BCL2, BAX, AKT1	31	86	8205	12.3106	0.547323	0.0213816	0.0148179
KEGG_PATHWAY	hsa04657:IL-17 signaling pathway	4	12.5	0.00472575	MMP1, CASP3, PTGS2, TNF	31	94	8205	11.2629	0.638844	0.0267378	0.0185299
KEGG_PATHWAY	hsa05206:MicroRNAs in cancer	6	18.75	0.00488003	ABCC1, CASP3, BCL2, CYP1B1, HMOX1, PTGS2	31	310	8205	5.12279	0.650683	0.0269027	0.0186442
KEGG_PATHWAY	hsa05215:Prostate cancer	4	12.5	0.00515989	AR, GSTP1, BCL2, AKT1	31	97	8205	10.9145	0.671181	0.0277344	0.0192206
KEGG_PATHWAY	hsa01522:Endocrine resistance	4	12.5	0.00530979	BCL2, BAX, AKT1, PRKACA	31	98	8205	10.8032	0.681663	0.027844	0.0192965
KEGG_PATHWAY	hsa05146:Amoebiasis	4	12.5	0.00593562	NOS2, CASP3, PRKACA, TNF	31	102	8205	10.3795	0.721952	0.0299412	0.0207499
KEGG_PATHWAY	hsa04215:Apoptosis - multiple species	3	9.375	0.00598824	CASP3, BCL2, BAX	31	32	8205	24.8135	0.725098	0.0299412	0.0207499
KEGG_PATHWAY	hsa05165:Human papillomavirus infection	6	18.75	0.00643117	CASP3, BAX, AKT1, PRKACA, PTGS2, TNF	31	331	8205	4.79778	0.750218	0.031425	0.0217783
KEGG_PATHWAY	hsa05170:Human immunodeficiency virus 1 infection	5	15.625	0.00700936	CASP3, BCL2, BAX, AKT1, TNF	31	212	8205	6.24239	0.779601	0.0334891	0.0232088
KEGG_PATHWAY	hsa04725:Cholinergic synapse	4	12.5	0.00787858	BCL2, AKT1, PRKACA, PIK3CG	31	113	8205	9.36911	0.817427	0.0368238	0.0255197
KEGG_PATHWAY	hsa05166:Human T-cell leukemia virus 1 infection	5	15.625	0.00822834	BAX, AKT1, PRKACA, TNF, ICAM1	31	222	8205	5.9612	0.830756	0.0376403	0.0260856
KEGG_PATHWAY	hsa04152:AMPK signaling pathway	4	12.5	0.00950228	INSR, AKT1, PPARG, SLC2A4	31	121	8205	8.74967	0.87162	0.0425623	0.0294967
KEGG_PATHWAY	hsa05010:Alzheimer disease	6	18.75	0.0118482	NOS2, CASP3, INSR, AKT1, PTGS2, TNF	31	384	8205	4.13558	0.922894	0.051987	0.0360282
KEGG_PATHWAY	hsa04930:Type II diabetes mellitus	3	9.375	0.0121062	INSR, SLC2A4, TNF	31	46	8205	17.2616	0.927103	0.0520565	0.0360764
KEGG_PATHWAY	hsa04910:Insulin signaling pathway	4	12.5	0.0133014	INSR, AKT1, SLC2A4, PRKACA	31	137	8205	7.72781	0.943809	0.0560745	0.038861
KEGG_PATHWAY	hsa05162:Measles	4	12.5	0.0138291	CASP3, BCL2, BAX, AKT1	31	139	8205	7.61662	0.949914	0.057178	0.0396257
KEGG_PATHWAY	hsa04072:Phospholipase D signaling pathway	4	12.5	0.0163514	INSR, AKT1, F2, PIK3CG	31	148	8205	7.15344	0.97112	0.0663313	0.0459691
KEGG_PATHWAY	hsa04261:Adrenergic signaling in cardiomyocytes	4	12.5	0.016945	BCL2, AKT1, PRKACA, PIK3CG	31	150	8205	7.05806	0.974635	0.067466	0.0467555
KEGG_PATHWAY	hsa04921:Oxytocin signaling pathway	4	12.5	0.0181683	NOS3, PRKACA, PTGS2, PIK3CG	31	154	8205	6.87474	0.980592	0.0710214	0.0492195
KEGG_PATHWAY	hsa05160:Hepatitis C	4	12.5	0.0191175	CASP3, BAX, AKT1, TNF	31	157	8205	6.74337	0.984237	0.0733071	0.0508035
KEGG_PATHWAY	hsa04370:VEGF signaling pathway	3	9.375	0.0194349	NOS3, AKT1, PTGS2	31	59	8205	13.4582	0.985296	0.0733071	0.0508035
KEGG_PATHWAY	hsa04010:MAPK signaling pathway	5	15.625	0.0212387	CASP3, INSR, AKT1, PRKACA, TNF	31	294	8205	4.50132	0.990103	0.0777457	0.0538796
KEGG_PATHWAY	hsa04213:Longevity regulating pathway - multiple species	3	9.375	0.0213349	INSR, AKT1, PRKACA	31	62	8205	12.807	0.99031	0.0777457	0.0538796
KEGG_PATHWAY	hsa04022:cGMP-PKG signaling pathway	4	12.5	0.0224794	NOS3, INSR, AKT1, PIK3CG	31	167	8205	6.33958	0.992465	0.0805512	0.0558239
KEGG_PATHWAY	hsa04920:Adipocytokine signaling pathway	3	9.375	0.0260549	AKT1, SLC2A4, TNF	31	69	8205	11.5077	0.996573	0.0918327	0.0636422
KEGG_PATHWAY	hsa05022:Pathways of neurodegeneration - multiple diseases	6	18.75	0.0275308	NOS2, CASP3, BCL2, BAX, PTGS2, TNF	31	476	8205	3.33627	0.997527	0.0954696	0.0661627
KEGG_PATHWAY	hsa00982:Drug metabolism - cytochrome P450	3	9.375	0.0281964	GSTM1, GSTP1, CYP3A4	31	72	8205	11.0282	0.997865	0.0962259	0.0666868
KEGG_PATHWAY	hsa04115:p53 signaling pathway	3	9.375	0.0289257	CASP3, BCL2, BAX	31	73	8205	10.8772	0.998183	0.0971721	0.0673425
KEGG_PATHWAY	hsa05133:Pertussis	3	9.375	0.0311586	NOS2, CASP3, TNF	31	76	8205	10.4478	0.998893	0.103063	0.0714251
KEGG_PATHWAY	hsa05140:Leishmaniasis	3	9.375	0.0319178	NOS2, PTGS2, TNF	31	77	8205	10.3121	0.999064	0.103975	0.0720568
KEGG_PATHWAY	hsa01521:EGFR tyrosine kinase inhibitor resistance	3	9.375	0.0334581	BCL2, BAX, AKT1	31	79	8205	10.051	0.999336	0.107173	0.0742734
KEGG_PATHWAY	hsa00983:Drug metabolism - other enzymes	3	9.375	0.0342391	GSTM1, GSTP1, CYP3A4	31	80	8205	9.9254	0.999442	0.107173	0.0742734
KEGG_PATHWAY	hsa05130:Pathogenic Escherichia coli infection	4	12.5	0.034395	CASP3, BAX, F2, TNF	31	197	8205	5.37416	0.999461	0.107173	0.0742734
KEGG_PATHWAY	hsa05415:Diabetic cardiomyopathy	4	12.5	0.0371062	NOS3, INSR, AKT1, SLC2A4	31	203	8205	5.21532	0.999705	0.113969	0.0789832
KEGG_PATHWAY	hsa05205:Proteoglycans in cancer	4	12.5	0.038034	CASP3, AKT1, PRKACA, TNF	31	205	8205	5.16444	0.99976	0.114983	0.0796861
KEGG_PATHWAY	hsa04151:PI3K-Akt signaling pathway	5	15.625	0.038506	NOS3, INSR, BCL2, AKT1, PIK3CG	31	354	8205	3.73838	0.999784	0.114983	0.0796861
KEGG_PATHWAY	hsa05014:Amyotrophic lateral sclerosis	5	15.625	0.0419937	NOS2, CASP3, BCL2, BAX, TNF	31	364	8205	3.63568	0.999901	0.12368	0.0857132
KEGG_PATHWAY	hsa05323:Rheumatoid arthritis	3	9.375	0.045023	MMP1, TNF, ICAM1	31	93	8205	8.53798	0.99995	0.13081	0.0906545
KEGG_PATHWAY	hsa04914:Progesterone-mediated oocyte maturation	3	9.375	0.0531318	AKT1, PGR, PRKACA	31	102	8205	7.78463	0.999992	0.150307	0.104166
KEGG_PATHWAY	hsa05142:Chagas disease	3	9.375	0.0531318	NOS2, AKT1, TNF	31	102	8205	7.78463	0.999992	0.150307	0.104166
KEGG_PATHWAY	hsa04625:C-type lectin receptor signaling pathway	3	9.375	0.0550004	AKT1, PTGS2, TNF	31	104	8205	7.63493	0.999995	0.153572	0.106429
KEGG_PATHWAY	hsa05131:Shigellosis	4	12.5	0.060236	BCL2, BAX, AKT1, TNF	31	247	8205	4.28627	0.999998	0.166035	0.115066
KEGG_PATHWAY	hsa04726:Serotonergic synapse	3	9.375	0.0656833	CASP3, PRKACA, PTGS2	31	115	8205	6.90463	1	0.178758	0.123884
KEGG_PATHWAY	hsa04722:Neurotrophin signaling pathway	3	9.375	0.0697296	BCL2, BAX, AKT1	31	119	8205	6.67254	1	0.187398	0.129871
KEGG_PATHWAY	hsa05020:Prion disease	4	12.5	0.0764675	CASP3, BAX, PRKACA, TNF	31	273	8205	3.87806	1	0.200805	0.139163
KEGG_PATHWAY	hsa04650:Natural killer cell mediated cytotoxicity	3	9.375	0.0770045	CASP3, TNF, ICAM1	31	126	8205	6.30184	1	0.200805	0.139163
KEGG_PATHWAY	hsa00220:Arginine biosynthesis	2	6.25	0.0775201	NOS2, NOS3	31	22	8205	24.0616	1	0.200805	0.139163
KEGG_PATHWAY	hsa04380:Osteoclast differentiation	3	9.375	0.0791265	AKT1, PPARG, TNF	31	128	8205	6.20338	1	0.202526	0.140355
KEGG_PATHWAY	hsa04068:FoxO signaling pathway	3	9.375	0.0823443	INSR, AKT1, SLC2A4	31	131	8205	6.06131	1	0.205861	0.142666
KEGG_PATHWAY	hsa04114:Oocyte meiosis	3	9.375	0.0823443	AR, PGR, PRKACA	31	131	8205	6.06131	1	0.205861	0.142666
KEGG_PATHWAY	hsa04140:Autophagy - animal	3	9.375	0.0933574	BCL2, AKT1, PRKACA	31	141	8205	5.63143	1	0.228243	0.158178
KEGG_PATHWAY	hsa01100:Metabolic pathways	10	31.25	0.0943328	GSTM1, NOS2, NOS3, GSTP1, AKR1C3, CYP1A1, HMOX1, CYP3A4, PTGS2, PIK3CG	31	1541	8205	1.71757	1	0.228243	0.158178
KEGG_PATHWAY	hsa04936:Alcoholic liver disease	3	9.375	0.0944819	CASP3, AKT1, TNF	31	142	8205	5.59178	1	0.228243	0.158178

## Sheet: Table S6(BP)
	Category	Term	Count	%	PValue	Genes	List Total	Pop Hits	Pop Total	Fold Enrichment	Bonferroni	Benjamini	FDR
kaempferol	GOTERM_BP_DIRECT	GO:0043065~positive regulation of apoptotic process	10	34.4828	6.04214e-10	TOP2A, CASP3, BCL2, BAX, CYP1B1, HMOX1, AKT1, PPARG, PTGS2, TNF	29	332	19333	20.08	6.47113e-07	6.47113e-07	6.01193e-07
	GOTERM_BP_DIRECT	GO:0071456~cellular response to hypoxia	7	24.1379	4.85591e-08	BCL2, HMOX1, AKT1, PPARG, SLC2A4, PTGS2, ICAM1	29	143	19333	32.6335	5.20055e-05	2.60034e-05	2.41582e-05
	GOTERM_BP_DIRECT	GO:0032496~response to lipopolysaccharide	7	24.1379	8.79526e-08	VCAM1, NOS2, NOS3, CASP3, CYP1A1, PTGS2, SELE	29	158	19333	29.5354	9.41928e-05	3.13991e-05	2.9171e-05
	GOTERM_BP_DIRECT	GO:0001666~response to hypoxia	7	24.1379	2.09956e-07	DPP4, VCAM1, NOS2, CASP3, CYP1A1, HMOX1, TNF	29	183	19333	25.5005	0.000224838	5.62158e-05	5.22266e-05
	GOTERM_BP_DIRECT	GO:0045429~positive regulation of nitric oxide biosynthetic process	5	17.2414	7.12905e-07	INSR, AKT1, PTGS2, TNF, ICAM1	29	49	19333	68.026	0.00076323	0.000152704	0.000141868
	GOTERM_BP_DIRECT	GO:1904019~epithelial cell apoptotic process	4	13.7931	1.82505e-06	CASP3, BCL2, BAX, HMOX1	29	17	19333	156.86	0.00195272	0.000325771	0.000302654
	GOTERM_BP_DIRECT	GO:0042493~response to drug	7	24.1379	3.2758e-06	CASP3, BCL2, CYP1A1, HMOX1, PPARG, PTGS2, ICAM1	29	293	19333	15.9269	0.00350224	0.000501197	0.000465631
	GOTERM_BP_DIRECT	GO:0006809~nitric oxide biosynthetic process	4	13.7931	4.1132e-06	NOS2, NOS3, CYP1B1, AKT1	29	22	19333	121.21	0.00439555	0.000550654	0.000511579
	GOTERM_BP_DIRECT	GO:0043200~response to amino acid	4	13.7931	1.31198e-05	CASP3, GSTP1, BCL2, ICAM1	29	32	19333	83.3319	0.0139532	0.00156126	0.00145047
	GOTERM_BP_DIRECT	GO:0032869~cellular response to insulin stimulus	5	17.2414	1.76352e-05	GSTP1, INSR, AKT1, PPARG, SLC2A4	29	109	19333	30.5805	0.0187102	0.00178005	0.00165373
	GOTERM_BP_DIRECT	GO:0008584~male gonad development	5	17.2414	1.82825e-05	AR, INSR, AKR1C3, BCL2, CYP1B1	29	110	19333	30.3025	0.0193902	0.00178005	0.00165373
	GOTERM_BP_DIRECT	GO:0035094~response to nicotine	4	13.7931	2.59319e-05	VCAM1, CASP3, BCL2, HMOX1	29	40	19333	66.6655	0.0273913	0.00231442	0.00215019
	GOTERM_BP_DIRECT	GO:0045471~response to ethanol	5	17.2414	4.2074e-05	VCAM1, GSTP1, SLC2A4, TNF, ICAM1	29	136	19333	24.5094	0.044062	0.00346625	0.00322028
	GOTERM_BP_DIRECT	GO:0008630~intrinsic apoptotic signaling pathway in response to DNA damage	4	13.7931	5.40792e-05	BCL2, BAX, HMOX1, TNF	29	51	19333	52.2867	0.056275	0.00396266	0.00368146
	GOTERM_BP_DIRECT	GO:0071356~cellular response to tumor necrosis factor	5	17.2414	5.54994e-05	VCAM1, CYP1B1, AKT1, SLC2A4, ICAM1	29	146	19333	22.8307	0.0577093	0.00396266	0.00368146
	GOTERM_BP_DIRECT	GO:0008202~steroid metabolic process	4	13.7931	6.07158e-05	AKR1C3, CYP1A1, CYP1B1, CYP3A4	29	53	19333	50.3136	0.0629593	0.00403794	0.0037514
	GOTERM_BP_DIRECT	GO:0042572~retinol metabolic process	4	13.7931	6.4225e-05	AKR1C3, CYP1A1, CYP1B1, CYP3A4	29	54	19333	49.3819	0.0664747	0.00403794	0.0037514
	GOTERM_BP_DIRECT	GO:0071407~cellular response to organic cyclic compound	4	13.7931	6.78645e-05	CYP1A1, CYP1B1, AKT1, TNF	29	55	19333	48.484	0.0701066	0.00403794	0.0037514
	GOTERM_BP_DIRECT	GO:0008284~positive regulation of cell proliferation	7	24.1379	0.000117407	DPP4, AR, INSR, AKR1C3, BCL2, AKT1, F2	29	553	19333	8.43867	0.118165	0.00655921	0.00609376
	GOTERM_BP_DIRECT	GO:0051384~response to glucocorticoid	4	13.7931	0.000122488	CASP3, BCL2, PTGS2, TNF	29	67	19333	39.8003	0.122951	0.00655921	0.00609376
	GOTERM_BP_DIRECT	GO:0048661~positive regulation of smooth muscle cell proliferation	4	13.7931	0.000139558	HMOX1, AKT1, PTGS2, TNF	29	70	19333	38.0946	0.138841	0.00711744	0.00661237
	GOTERM_BP_DIRECT	GO:0051926~negative regulation of calcium ion transport	3	10.3448	0.000182102	NOS3, PTGS2, ICAM1	29	14	19333	142.855	0.177205	0.0086254	0.00801333
	GOTERM_BP_DIRECT	GO:0007584~response to nutrient	4	13.7931	0.000185233	VCAM1, AKR1C3, CYP1B1, PPARG	29	77	19333	34.6314	0.17996	0.0086254	0.00801333
	GOTERM_BP_DIRECT	GO:0008217~regulation of blood pressure	4	13.7931	0.000207444	NOS3, HMOX1, PPARG, PTGS2	29	80	19333	33.3328	0.199242	0.00925721	0.0086003
	GOTERM_BP_DIRECT	GO:0009636~response to toxic substance	4	13.7931	0.000274932	GSTP1, BCL2, BAX, CYP1B1	29	88	19333	30.3025	0.255091	0.0117186	0.010887
	GOTERM_BP_DIRECT	GO:0006954~inflammatory response	6	20.6897	0.000284485	NOS2, AKT1, PTGS2, SELE, TNF, PIK3CG	29	413	19333	9.68506	0.262675	0.0117186	0.010887
	GOTERM_BP_DIRECT	GO:0033138~positive regulation of peptidyl-serine phosphorylation	4	13.7931	0.000303485	BCL2, AKT1, PTGS2, TNF	29	91	19333	29.3035	0.277532	0.0120382	0.011184
	GOTERM_BP_DIRECT	GO:0050901~leukocyte tethering or rolling	3	10.3448	0.000378174	VCAM1, SELE, TNF	29	20	19333	99.9983	0.33309	0.0142977	0.0132831
	GOTERM_BP_DIRECT	GO:0009410~response to xenobiotic stimulus	5	17.2414	0.000387145	CASP3, BCL2, HMOX1, PTGS2, TNF	29	242	19333	13.7739	0.33947	0.0142977	0.0132831
	GOTERM_BP_DIRECT	GO:0006693~prostaglandin metabolic process	3	10.3448	0.000417607	GSTM1, GSTP1, AKR1C3	29	21	19333	95.2365	0.36068	0.0146618	0.0136214
	GOTERM_BP_DIRECT	GO:0006805~xenobiotic metabolic process	4	13.7931	0.000424384	GSTP1, CYP1A1, CYP1B1, CYP3A4	29	102	19333	26.1433	0.365306	0.0146618	0.0136214
	GOTERM_BP_DIRECT	GO:0001525~angiogenesis	5	17.2414	0.000457951	NOS3, CYP1B1, HMOX1, PTGS2, PIK3CG	29	253	19333	13.175	0.387728	0.0153271	0.0142394
	GOTERM_BP_DIRECT	GO:0032355~response to estradiol	4	13.7931	0.000557914	CASP3, GSTP1, CYP1B1, PTGS2	29	112	19333	23.8091	0.449921	0.0181068	0.016822
	GOTERM_BP_DIRECT	GO:0042593~glucose homeostasis	4	13.7931	0.000587482	INSR, AKT1, PPARG, SLC2A4	29	114	19333	23.3914	0.467077	0.0185057	0.0171925
	GOTERM_BP_DIRECT	GO:0001782~B cell homeostasis	3	10.3448	0.000643409	CASP3, BCL2, BAX	29	26	19333	76.9218	0.498079	0.0196883	0.0182912
	GOTERM_BP_DIRECT	GO:1902042~negative regulation of extrinsic apoptotic signaling pathway via death domain receptors	3	10.3448	0.000746995	NOS3, HMOX1, ICAM1	29	28	19333	71.4273	0.550819	0.0222231	0.0206461
	GOTERM_BP_DIRECT	GO:0048873~homeostasis of number of cells within a tissue	3	10.3448	0.00080161	NOS3, BCL2, BAX	29	29	19333	68.9643	0.576359	0.0232034	0.0215568
	GOTERM_BP_DIRECT	GO:0051897~positive regulation of protein kinase B signaling	4	13.7931	0.000841575	INSR, AKR1C3, TNF, PIK3CG	29	129	19333	20.6715	0.594123	0.0233087	0.0216547
	GOTERM_BP_DIRECT	GO:0010628~positive regulation of gene expression	6	20.6897	0.000848777	AR, NOS3, AKT1, PGR, PPARG, TNF	29	525	19333	7.61892	0.597245	0.0233087	0.0216547
	GOTERM_BP_DIRECT	GO:0008210~estrogen metabolic process	3	10.3448	0.000916457	CYP1A1, CYP1B1, CYP3A4	29	31	19333	64.515	0.62543	0.0245381	0.0227969
	GOTERM_BP_DIRECT	GO:0007159~leukocyte cell-cell adhesion	3	10.3448	0.00097668	VCAM1, SELE, ICAM1	29	32	19333	62.4989	0.648848	0.0255128	0.0237024
	GOTERM_BP_DIRECT	GO:2001234~negative regulation of apoptotic signaling pathway	3	10.3448	0.00103876	BCL2, BAX, TNF	29	33	19333	60.605	0.671458	0.0261992	0.0243401
	GOTERM_BP_DIRECT	GO:0010629~negative regulation of gene expression	5	17.2414	0.00105188	NOS2, AKT1, PGR, PPARG, TNF	29	316	19333	10.5483	0.676048	0.0261992	0.0243401
	GOTERM_BP_DIRECT	GO:0043542~endothelial cell migration	3	10.3448	0.0011027	DPP4, NOS3, CYP1B1	29	34	19333	58.8225	0.693225	0.0268406	0.024936
	GOTERM_BP_DIRECT	GO:2000379~positive regulation of reactive oxygen species metabolic process	3	10.3448	0.00116848	AKR1C3, CYP1B1, F2	29	35	19333	57.1419	0.714117	0.0278098	0.0258364
	GOTERM_BP_DIRECT	GO:0048662~negative regulation of smooth muscle cell proliferation	3	10.3448	0.00123611	NOS3, HMOX1, PPARG	29	36	19333	55.5546	0.734115	0.0287798	0.0267376
	GOTERM_BP_DIRECT	GO:0045907~positive regulation of vasoconstriction	3	10.3448	0.00130557	AKT1, PTGS2, ICAM1	29	37	19333	54.0531	0.753202	0.0291306	0.0270635
	GOTERM_BP_DIRECT	GO:0034612~response to tumor necrosis factor	3	10.3448	0.00130557	CASP3, PTGS2, SELE	29	37	19333	54.0531	0.753202	0.0291306	0.0270635
	GOTERM_BP_DIRECT	GO:2001240~negative regulation of extrinsic apoptotic signaling pathway in absence of ligand	3	10.3448	0.00137687	BCL2, AKT1, TNF	29	38	19333	52.6307	0.771369	0.0294926	0.0273998
	GOTERM_BP_DIRECT	GO:0046427~positive regulation of JAK-STAT cascade	3	10.3448	0.00137687	CYP1B1, F2, TNF	29	38	19333	52.6307	0.771369	0.0294926	0.0273998
	GOTERM_BP_DIRECT	GO:0008625~extrinsic apoptotic signaling pathway via death domain receptors	3	10.3448	0.00145	BCL2, BAX, TNF	29	39	19333	51.2812	0.788616	0.0298644	0.0277452
	GOTERM_BP_DIRECT	GO:0031663~lipopolysaccharide-mediated signaling pathway	3	10.3448	0.00145	NOS3, AKT1, TNF	29	39	19333	51.2812	0.788616	0.0298644	0.0277452
	GOTERM_BP_DIRECT	GO:0071276~cellular response to cadmium ion	3	10.3448	0.00160172	AKR1C3, HMOX1, AKT1	29	41	19333	48.7796	0.820363	0.0323669	0.0300701
	GOTERM_BP_DIRECT	GO:0001541~ovarian follicle development	3	10.3448	0.00184289	BCL2, BAX, ICAM1	29	44	19333	45.4538	0.861316	0.0365506	0.0339569
	GOTERM_BP_DIRECT	GO:1904706~negative regulation of vascular smooth muscle cell proliferation	3	10.3448	0.00201266	GSTP1, HMOX1, PPARG	29	46	19333	43.4775	0.884413	0.0391921	0.0364109
	GOTERM_BP_DIRECT	GO:1904646~cellular response to beta-amyloid	3	10.3448	0.00210024	VCAM1, TNF, ICAM1	29	47	19333	42.5525	0.894782	0.0394624	0.036662
	GOTERM_BP_DIRECT	GO:0050796~regulation of insulin secretion	3	10.3448	0.00210024	DPP4, NOS2, TNF	29	47	19333	42.5525	0.894782	0.0394624	0.036662
	GOTERM_BP_DIRECT	GO:0018105~peptidyl-serine phosphorylation	4	13.7931	0.00226079	BCL2, BAX, AKT1, PRKACA	29	182	19333	14.6518	0.911437	0.0417466	0.0387842
	GOTERM_BP_DIRECT	GO:1902895~positive regulation of pri-miRNA transcription from RNA polymerase II promoter	3	10.3448	0.00256475	AR, PPARG, TNF	29	52	19333	38.4609	0.936096	0.0457808	0.0425321
	GOTERM_BP_DIRECT	GO:0007157~heterophilic cell-cell adhesion via plasma membrane cell adhesion molecules	3	10.3448	0.00256475	VCAM1, SELE, ICAM1	29	52	19333	38.4609	0.936096	0.0457808	0.0425321
	GOTERM_BP_DIRECT	GO:0042542~response to hydrogen peroxide	3	10.3448	0.00266295	CASP3, BCL2, HMOX1	29	53	19333	37.7352	0.942491	0.0461225	0.0428495
	GOTERM_BP_DIRECT	GO:0071222~cellular response to lipopolysaccharide	4	13.7931	0.00267002	NOS2, GSTP1, TNF, ICAM1	29	193	19333	13.8167	0.942927	0.0461225	0.0428495
	GOTERM_BP_DIRECT	GO:0007568~aging	4	13.7931	0.00274902	VCAM1, CYP1A1, AKT1, PTGS2	29	195	19333	13.675	0.947569	0.0462354	0.0429544
	GOTERM_BP_DIRECT	GO:0034605~cellular response to heat	3	10.3448	0.0027629	HMOX1, PRKACA, PTGS2	29	54	19333	37.0364	0.948345	0.0462354	0.0429544
	GOTERM_BP_DIRECT	GO:0031334~positive regulation of protein complex assembly	3	10.3448	0.0028646	MMP1, BAX, TNF	29	55	19333	36.363	0.95369	0.0462701	0.0429867
	GOTERM_BP_DIRECT	GO:0006808~regulation of nitrogen utilization	2	6.89655	0.00289458	BCL2, BAX	29	2	19333	666.655	0.955157	0.0462701	0.0429867
	GOTERM_BP_DIRECT	GO:0014806~smooth muscle hyperplasia	2	6.89655	0.00289458	NOS3, HMOX1	29	2	19333	666.655	0.955157	0.0462701	0.0429867
	GOTERM_BP_DIRECT	GO:0001934~positive regulation of protein phosphorylation	4	13.7931	0.00347931	INSR, AKT1, F2, TNF	29	212	19333	12.5784	0.976075	0.0547992	0.0509106
	GOTERM_BP_DIRECT	GO:0043525~positive regulation of neuron apoptotic process	3	10.3448	0.00374055	CASP3, BAX, TNF	29	63	19333	31.7455	0.981933	0.0580599	0.0539399
	GOTERM_BP_DIRECT	GO:0046666~retinal cell programmed cell death	2	6.89655	0.00433884	BCL2, BAX	29	3	19333	444.437	0.990505	0.0654492	0.0608048
	GOTERM_BP_DIRECT	GO:0060748~tertiary branching involved in mammary gland duct morphogenesis	2	6.89655	0.00433884	AR, PGR	29	3	19333	444.437	0.990505	0.0654492	0.0608048
	GOTERM_BP_DIRECT	GO:0043154~negative regulation of cysteine-type endopeptidase activity involved in apoptotic process	3	10.3448	0.00446926	AKT1, PTGS2, TNF	29	69	19333	28.985	0.991748	0.0664802	0.0617626
	GOTERM_BP_DIRECT	GO:0018107~peptidyl-threonine phosphorylation	3	10.3448	0.00472562	BCL2, AKT1, PRKACA	29	71	19333	28.1685	0.993737	0.0693306	0.0644108
	GOTERM_BP_DIRECT	GO:0051402~neuron apoptotic process	3	10.3448	0.00525829	CASP3, BCL2, BAX	29	75	19333	26.6662	0.99647	0.0761031	0.0707027
	GOTERM_BP_DIRECT	GO:1901687~glutathione derivative biosynthetic process	2	6.89655	0.00578108	GSTM1, GSTP1	29	4	19333	333.328	0.99799	0.0825538	0.0766956
	GOTERM_BP_DIRECT	GO:0043406~positive regulation of MAP kinase activity	3	10.3448	0.00596118	INSR, TNF, PIK3CG	29	80	19333	24.9996	0.998344	0.0840055	0.0780443
	GOTERM_BP_DIRECT	GO:0006919~activation of cysteine-type endopeptidase activity involved in apoptotic process	3	10.3448	0.00625373	BAX, PPARG, TNF	29	82	19333	24.3898	0.998792	0.0869837	0.0808112
	GOTERM_BP_DIRECT	GO:0014068~positive regulation of phosphatidylinositol 3-kinase signaling	3	10.3448	0.00640243	INSR, F2, TNF	29	83	19333	24.096	0.998971	0.0879103	0.081672
	GOTERM_BP_DIRECT	GO:0022614~membrane to membrane docking	2	6.89655	0.0072213	VCAM1, ICAM1	29	5	19333	266.662	0.999574	0.0943173	0.0876244
	GOTERM_BP_DIRECT	GO:0031622~positive regulation of fever generation	2	6.89655	0.0072213	PTGS2, TNF	29	5	19333	266.662	0.999574	0.0943173	0.0876244
	GOTERM_BP_DIRECT	GO:0043243~positive regulation of protein complex disassembly	2	6.89655	0.0072213	INSR, TNF	29	5	19333	266.662	0.999574	0.0943173	0.0876244
	GOTERM_BP_DIRECT	GO:0032310~prostaglandin secretion	2	6.89655	0.0072213	NOS2, PTGS2	29	5	19333	266.662	0.999574	0.0943173	0.0876244
	GOTERM_BP_DIRECT	GO:0006974~cellular response to DNA damage stimulus	4	13.7931	0.00745979	TOP2A, CASP3, BCL2, AKT1	29	279	19333	9.55778	0.999671	0.0962582	0.0894276
	GOTERM_BP_DIRECT	GO:0030307~positive regulation of cell growth	3	10.3448	0.00781265	BCL2, AKT1, F2	29	92	19333	21.7388	0.999775	0.0996113	0.0925427
	GOTERM_BP_DIRECT	GO:0007155~cell adhesion	5	17.2414	0.00795943	DPP4, VCAM1, CYP1B1, SELE, ICAM1	29	555	19333	6.0059	0.999808	0.100289	0.0931721
	GOTERM_BP_DIRECT	GO:0071346~cellular response to interferon-gamma	3	10.3448	0.00899751	NOS2, TNF, ICAM1	29	99	19333	20.2017	0.999937	0.11205	0.104099
	GOTERM_BP_DIRECT	GO:0046718~viral entry into host cell	3	10.3448	0.00952845	DPP4, INSR, ICAM1	29	102	19333	19.6075	0.999965	0.116264	0.108013
	GOTERM_BP_DIRECT	GO:0002933~lipid hydroxylation	2	6.89655	0.0100957	CYP1A1, CYP3A4	29	7	19333	190.473	0.999981	0.116264	0.108013
	GOTERM_BP_DIRECT	GO:1903721~positive regulation of I-kappaB phosphorylation	2	6.89655	0.0100957	AKT1, TNF	29	7	19333	190.473	0.999981	0.116264	0.108013
	GOTERM_BP_DIRECT	GO:0009750~response to fructose	2	6.89655	0.0100957	PTGS2, TNF	29	7	19333	190.473	0.999981	0.116264	0.108013
	GOTERM_BP_DIRECT	GO:0046813~receptor-mediated virion attachment to host cell	2	6.89655	0.0100957	DPP4, ICAM1	29	7	19333	190.473	0.999981	0.116264	0.108013
	GOTERM_BP_DIRECT	GO:0009624~response to nematode	2	6.89655	0.0100957	CYP1A1, PTGS2	29	7	19333	190.473	0.999981	0.116264	0.108013
	GOTERM_BP_DIRECT	GO:0006527~arginine catabolic process	2	6.89655	0.0100957	NOS2, NOS3	29	7	19333	190.473	0.999981	0.116264	0.108013
	GOTERM_BP_DIRECT	GO:0010544~negative regulation of platelet activation	2	6.89655	0.0115299	NOS3, F2	29	8	19333	166.664	0.999996	0.127305	0.118271
	GOTERM_BP_DIRECT	GO:0002674~negative regulation of acute inflammatory response	2	6.89655	0.0115299	GSTP1, PPARG	29	8	19333	166.664	0.999996	0.127305	0.118271
	GOTERM_BP_DIRECT	GO:1904037~positive regulation of epithelial cell apoptotic process	2	6.89655	0.0115299	BAX, HMOX1	29	8	19333	166.664	0.999996	0.127305	0.118271
	GOTERM_BP_DIRECT	GO:0009308~amine metabolic process	2	6.89655	0.0115299	VCAM1, CYP1A1	29	8	19333	166.664	0.999996	0.127305	0.118271
	GOTERM_BP_DIRECT	GO:0051091~positive regulation of sequence-specific DNA binding transcription factor activity	3	10.3448	0.0127927	AKT1, PPARG, TNF	29	119	19333	16.8064	0.999999	0.136102	0.126444
	GOTERM_BP_DIRECT	GO:0034405~response to fluid shear stress	2	6.89655	0.0129621	NOS3, AKT1	29	9	19333	148.146	0.999999	0.136102	0.126444
	GOTERM_BP_DIRECT	GO:0051122~hepoxilin biosynthetic process	2	6.89655	0.0129621	GSTM1, GSTP1	29	9	19333	148.146	0.999999	0.136102	0.126444
	GOTERM_BP_DIRECT	GO:0019371~cyclooxygenase pathway	2	6.89655	0.0129621	AKR1C3, PTGS2	29	9	19333	148.146	0.999999	0.136102	0.126444
	GOTERM_BP_DIRECT	GO:0001542~ovulation from ovarian follicle	2	6.89655	0.0129621	NOS3, PGR	29	9	19333	148.146	0.999999	0.136102	0.126444
	GOTERM_BP_DIRECT	GO:0006979~response to oxidative stress	3	10.3448	0.0132046	HMOX1, AKT1, PTGS2	29	121	19333	16.5286	0.999999	0.137302	0.127559
	GOTERM_BP_DIRECT	GO:0010888~negative regulation of lipid storage	2	6.89655	0.0143923	PPARG, TNF	29	10	19333	133.331	1	0.142724	0.132596
	GOTERM_BP_DIRECT	GO:0009651~response to salt stress	2	6.89655	0.0143923	BAX, TNF	29	10	19333	133.331	1	0.142724	0.132596
	GOTERM_BP_DIRECT	GO:0042359~vitamin D metabolic process	2	6.89655	0.0143923	CYP1A1, CYP3A4	29	10	19333	133.331	1	0.142724	0.132596
	GOTERM_BP_DIRECT	GO:0097267~omega-hydroxylase P450 pathway	2	6.89655	0.0143923	CYP1A1, CYP1B1	29	10	19333	133.331	1	0.142724	0.132596
	GOTERM_BP_DIRECT	GO:0001783~B cell apoptotic process	2	6.89655	0.0143923	BCL2, BAX	29	10	19333	133.331	1	0.142724	0.132596
	GOTERM_BP_DIRECT	GO:0030518~intracellular steroid hormone receptor signaling pathway	2	6.89655	0.0158205	AR, PGR	29	11	19333	121.21	1	0.155447	0.144417
	GOTERM_BP_DIRECT	GO:0031284~positive regulation of guanylate cyclase activity	2	6.89655	0.0172467	NOS2, NOS3	29	12	19333	111.109	1	0.16792	0.156004
	GOTERM_BP_DIRECT	GO:0045893~positive regulation of transcription, DNA-templated	5	17.2414	0.0195422	AR, INSR, AKT1, PPARG, TNF	29	724	19333	4.60397	1	0.188556	0.175176
	GOTERM_BP_DIRECT	GO:1904996~positive regulation of leukocyte adhesion to vascular endothelial cell	2	6.89655	0.0200931	TNF, ICAM1	29	14	19333	95.2365	1	0.192141	0.178506
	GOTERM_BP_DIRECT	GO:0046685~response to arsenic-containing substance	2	6.89655	0.0215134	CYP1A1, CYP1B1	29	15	19333	88.8874	1	0.195261	0.181405
	GOTERM_BP_DIRECT	GO:0002523~leukocyte migration involved in inflammatory response	2	6.89655	0.0215134	SELE, TNF	29	15	19333	88.8874	1	0.195261	0.181405
	GOTERM_BP_DIRECT	GO:0003376~sphingosine-1-phosphate signaling pathway	2	6.89655	0.0215134	AKT1, PIK3CG	29	15	19333	88.8874	1	0.195261	0.181405
	GOTERM_BP_DIRECT	GO:0016242~negative regulation of macroautophagy	2	6.89655	0.0215134	HMOX1, AKT1	29	15	19333	88.8874	1	0.195261	0.181405
	GOTERM_BP_DIRECT	GO:0097049~motor neuron apoptotic process	2	6.89655	0.0215134	BCL2, BAX	29	15	19333	88.8874	1	0.195261	0.181405
	GOTERM_BP_DIRECT	GO:1904036~negative regulation of epithelial cell apoptotic process	2	6.89655	0.0215134	BCL2, HMOX1	29	15	19333	88.8874	1	0.195261	0.181405
	GOTERM_BP_DIRECT	GO:0006508~proteolysis	4	13.7931	0.0220282	DPP4, MMP1, CASP3, F2	29	418	19333	6.37948	1	0.196478	0.182536
	GOTERM_BP_DIRECT	GO:0043524~negative regulation of neuron apoptotic process	3	10.3448	0.0220884	BCL2, BAX, HMOX1	29	159	19333	12.5784	1	0.196478	0.182536
	GOTERM_BP_DIRECT	GO:0043410~positive regulation of MAPK cascade	3	10.3448	0.0223482	AR, INSR, TNF	29	160	19333	12.4998	1	0.196478	0.182536
	GOTERM_BP_DIRECT	GO:0051092~positive regulation of NF-kappaB transcription factor activity	3	10.3448	0.0226092	AR, TNF, ICAM1	29	161	19333	12.4221	1	0.196478	0.182536
	GOTERM_BP_DIRECT	GO:0060402~calcium ion transport into cytosol	2	6.89655	0.0229316	BCL2, BAX	29	16	19333	83.3319	1	0.196478	0.182536
	GOTERM_BP_DIRECT	GO:0051146~striated muscle cell differentiation	2	6.89655	0.0229316	CASP3, AKT1	29	16	19333	83.3319	1	0.196478	0.182536
	GOTERM_BP_DIRECT	GO:0045725~positive regulation of glycogen biosynthetic process	2	6.89655	0.0229316	INSR, AKT1	29	16	19333	83.3319	1	0.196478	0.182536
	GOTERM_BP_DIRECT	GO:0045766~positive regulation of angiogenesis	3	10.3448	0.0234001	NOS3, CYP1B1, HMOX1	29	164	19333	12.1949	1	0.198901	0.184786
	GOTERM_BP_DIRECT	GO:0071380~cellular response to prostaglandin E stimulus	2	6.89655	0.0243479	AKT1, PPARG	29	17	19333	78.43	1	0.202144	0.187799
	GOTERM_BP_DIRECT	GO:0008631~intrinsic apoptotic signaling pathway in response to oxidative stress	2	6.89655	0.0243479	BCL2, CYP1B1	29	17	19333	78.43	1	0.202144	0.187799
	GOTERM_BP_DIRECT	GO:0008637~apoptotic mitochondrial changes	2	6.89655	0.0243479	BAX, AKT1	29	17	19333	78.43	1	0.202144	0.187799
	GOTERM_BP_DIRECT	GO:0032469~endoplasmic reticulum calcium ion homeostasis	2	6.89655	0.0257621	BCL2, BAX	29	18	19333	74.0728	1	0.21224	0.197179
	GOTERM_BP_DIRECT	GO:0042574~retinal metabolic process	2	6.89655	0.0271744	AKR1C3, CYP1B1	29	19	19333	70.1742	1	0.218674	0.203156
	GOTERM_BP_DIRECT	GO:2000573~positive regulation of DNA biosynthetic process	2	6.89655	0.0271744	CYP1B1, TNF	29	19	19333	70.1742	1	0.218674	0.203156
	GOTERM_BP_DIRECT	GO:0045944~positive regulation of transcription from RNA polymerase II promoter	6	20.6897	0.0280879	TOP2A, AR, AKT1, PGR, PPARG, TNF	29	1210	19333	3.30573	1	0.218674	0.203156
	GOTERM_BP_DIRECT	GO:0046777~protein autophosphorylation	3	10.3448	0.0283801	INSR, AKT1, PRKACA	29	182	19333	10.9888	1	0.218674	0.203156
	GOTERM_BP_DIRECT	GO:0033189~response to vitamin A	2	6.89655	0.0285848	CYP1A1, PPARG	29	20	19333	66.6655	1	0.218674	0.203156
	GOTERM_BP_DIRECT	GO:2000010~positive regulation of protein localization to cell surface	2	6.89655	0.0285848	AKT1, TNF	29	20	19333	66.6655	1	0.218674	0.203156
	GOTERM_BP_DIRECT	GO:0019373~epoxygenase P450 pathway	2	6.89655	0.0285848	CYP1A1, CYP1B1	29	20	19333	66.6655	1	0.218674	0.203156
	GOTERM_BP_DIRECT	GO:0002526~acute inflammatory response	2	6.89655	0.0285848	VCAM1, TNF	29	20	19333	66.6655	1	0.218674	0.203156
	GOTERM_BP_DIRECT	GO:0042759~long-chain fatty acid biosynthetic process	2	6.89655	0.0285848	CYP1A1, CYP3A4	29	20	19333	66.6655	1	0.218674	0.203156
	GOTERM_BP_DIRECT	GO:0007263~nitric oxide mediated signal transduction	2	6.89655	0.0285848	NOS2, NOS3	29	20	19333	66.6655	1	0.218674	0.203156
	GOTERM_BP_DIRECT	GO:0008285~negative regulation of cell proliferation	4	13.7931	0.0288516	AR, NOS3, CYP1B1, PTGS2	29	464	19333	5.74703	1	0.21915	0.203598
	GOTERM_BP_DIRECT	GO:0008283~cell proliferation	3	10.3448	0.0292484	BCL2, CYP1A1, AKT1	29	185	19333	10.8106	1	0.220599	0.204945
	GOTERM_BP_DIRECT	GO:2000377~regulation of reactive oxygen species metabolic process	2	6.89655	0.0299931	CYP1B1, TNF	29	21	19333	63.491	1	0.223074	0.207244
	GOTERM_BP_DIRECT	GO:1902004~positive regulation of beta-amyloid formation	2	6.89655	0.0299931	CASP3, TNF	29	21	19333	63.491	1	0.223074	0.207244
	GOTERM_BP_DIRECT	GO:0098609~cell-cell adhesion	3	10.3448	0.0310167	VCAM1, BCL2, ICAM1	29	191	19333	10.471	1	0.229095	0.212838
	GOTERM_BP_DIRECT	GO:0001836~release of cytochrome c from mitochondria	2	6.89655	0.0313995	BCL2, BAX	29	22	19333	60.605	1	0.230335	0.21399
	GOTERM_BP_DIRECT	GO:0035584~calcium-mediated signaling using intracellular calcium source	2	6.89655	0.0328039	VCAM1, PRKACA	29	23	19333	57.97	1	0.237385	0.22054
	GOTERM_BP_DIRECT	GO:0042178~xenobiotic catabolic process	2	6.89655	0.0328039	GSTM1, CYP3A4	29	23	19333	57.97	1	0.237385	0.22054
	GOTERM_BP_DIRECT	GO:0045861~negative regulation of proteolysis	2	6.89655	0.0342064	AKT1, F2	29	24	19333	55.5546	1	0.244234	0.226902
	GOTERM_BP_DIRECT	GO:0014911~positive regulation of smooth muscle cell migration	2	6.89655	0.0342064	BCL2, CYP1B1	29	24	19333	55.5546	1	0.244234	0.226902
	GOTERM_BP_DIRECT	GO:0006468~protein phosphorylation	4	13.7931	0.0354269	INSR, AKT1, PRKACA, PIK3CG	29	503	19333	5.30143	1	0.246032	0.228573
	GOTERM_BP_DIRECT	GO:0097194~execution phase of apoptosis	2	6.89655	0.0356069	CASP3, AKT1	29	25	19333	53.3324	1	0.246032	0.228573
	GOTERM_BP_DIRECT	GO:0032094~response to food	2	6.89655	0.0356069	CYP1A1, AKT1	29	25	19333	53.3324	1	0.246032	0.228573
	GOTERM_BP_DIRECT	GO:0007569~cell aging	2	6.89655	0.0356069	BCL2, ICAM1	29	25	19333	53.3324	1	0.246032	0.228573
	GOTERM_BP_DIRECT	GO:0017144~drug metabolic process	2	6.89655	0.0356069	CYP1A1, CYP3A4	29	25	19333	53.3324	1	0.246032	0.228573
	GOTERM_BP_DIRECT	GO:0035902~response to immobilization stress	2	6.89655	0.0370054	CYP1A1, PPARG	29	26	19333	51.2812	1	0.249263	0.231575
	GOTERM_BP_DIRECT	GO:0030325~adrenal gland development	2	6.89655	0.0370054	INSR, CYP1B1	29	26	19333	51.2812	1	0.249263	0.231575
	GOTERM_BP_DIRECT	GO:0051000~positive regulation of nitric-oxide synthase activity	2	6.89655	0.0370054	AKT1, TNF	29	26	19333	51.2812	1	0.249263	0.231575
	GOTERM_BP_DIRECT	GO:0002092~positive regulation of receptor internalization	2	6.89655	0.0370054	INSR, SELE	29	26	19333	51.2812	1	0.249263	0.231575
	GOTERM_BP_DIRECT	GO:2001243~negative regulation of intrinsic apoptotic signaling pathway	2	6.89655	0.0397967	BCL2, AKT1	29	28	19333	47.6182	1	0.266389	0.247485
	GOTERM_BP_DIRECT	GO:0043066~negative regulation of apoptotic process	4	13.7931	0.0404002	CASP3, GSTP1, BCL2, AKT1	29	530	19333	5.03136	1	0.268749	0.249678
	GOTERM_BP_DIRECT	GO:0048009~insulin-like growth factor receptor signaling pathway	2	6.89655	0.0411893	AR, AKT1	29	29	19333	45.9762	1	0.270637	0.251432
	GOTERM_BP_DIRECT	GO:0010332~response to gamma radiation	2	6.89655	0.0411893	BCL2, BAX	29	29	19333	45.9762	1	0.270637	0.251432
	GOTERM_BP_DIRECT	GO:0045776~negative regulation of blood pressure	2	6.89655	0.0425801	NOS2, NOS3	29	30	19333	44.4437	1	0.274718	0.255224
	GOTERM_BP_DIRECT	GO:0045840~positive regulation of mitotic nuclear division	2	6.89655	0.0425801	INSR, TNF	29	30	19333	44.4437	1	0.274718	0.255224
	GOTERM_BP_DIRECT	GO:0010575~positive regulation of vascular endothelial growth factor production	2	6.89655	0.0425801	CYP1B1, PTGS2	29	30	19333	44.4437	1	0.274718	0.255224
	GOTERM_BP_DIRECT	GO:0051881~regulation of mitochondrial membrane potential	2	6.89655	0.0439689	BCL2, BAX	29	31	19333	43.01	1	0.275384	0.255842
	GOTERM_BP_DIRECT	GO:0001662~behavioral fear response	2	6.89655	0.0439689	DPP4, BCL2	29	31	19333	43.01	1	0.275384	0.255842
	GOTERM_BP_DIRECT	GO:0009314~response to radiation	2	6.89655	0.0439689	BCL2, TNF	29	31	19333	43.01	1	0.275384	0.255842
	GOTERM_BP_DIRECT	GO:0051281~positive regulation of release of sequestered calcium ion into cytosol	2	6.89655	0.0439689	BAX, F2	29	31	19333	43.01	1	0.275384	0.255842
	GOTERM_BP_DIRECT	GO:0043085~positive regulation of catalytic activity	2	6.89655	0.0439689	BCL2, PIK3CG	29	31	19333	43.01	1	0.275384	0.255842
	GOTERM_BP_DIRECT	GO:0007186~G-protein coupled receptor signaling pathway	5	17.2414	0.0461132	INSR, AKR1C3, AKT1, PPARG, PIK3CG	29	948	19333	3.51611	1	0.287135	0.26676
	GOTERM_BP_DIRECT	GO:0046677~response to antibiotic	2	6.89655	0.0467406	CASP3, CYP1A1	29	33	19333	40.4033	1	0.287696	0.267281
	GOTERM_BP_DIRECT	GO:0043029~T cell homeostasis	2	6.89655	0.0467406	CASP3, BCL2	29	33	19333	40.4033	1	0.287696	0.267281
	GOTERM_BP_DIRECT	GO:1900182~positive regulation of protein localization to nucleus	2	6.89655	0.0481236	AKT1, F2	29	34	19333	39.215	1	0.289553	0.269005
	GOTERM_BP_DIRECT	GO:0048147~negative regulation of fibroblast proliferation	2	6.89655	0.0481236	GSTP1, BAX	29	34	19333	39.215	1	0.289553	0.269005
	GOTERM_BP_DIRECT	GO:0035924~cellular response to vascular endothelial growth factor stimulus	2	6.89655	0.0481236	VCAM1, AKT1	29	34	19333	39.215	1	0.289553	0.269005
	GOTERM_BP_DIRECT	GO:0050873~brown fat cell differentiation	2	6.89655	0.0481236	SLC2A4, PTGS2	29	34	19333	39.215	1	0.289553	0.269005
	GOTERM_BP_DIRECT	GO:0070059~intrinsic apoptotic signaling pathway in response to endoplasmic reticulum stress	2	6.89655	0.0495046	BCL2, BAX	29	35	19333	38.0946	1	0.292925	0.272139
	GOTERM_BP_DIRECT	GO:0097192~extrinsic apoptotic signaling pathway in absence of ligand	2	6.89655	0.0495046	BCL2, BAX	29	35	19333	38.0946	1	0.292925	0.272139
	GOTERM_BP_DIRECT	GO:0090050~positive regulation of cell migration involved in sprouting angiogenesis	2	6.89655	0.0495046	HMOX1, PTGS2	29	35	19333	38.0946	1	0.292925	0.272139
	GOTERM_BP_DIRECT	GO:2001237~negative regulation of extrinsic apoptotic signaling pathway	2	6.89655	0.0522609	AR, GSTP1	29	37	19333	36.0354	1	0.307535	0.285712
	GOTERM_BP_DIRECT	GO:0001974~blood vessel remodeling	2	6.89655	0.0536361	NOS3, BAX	29	38	19333	35.0871	1	0.312197	0.290043
	GOTERM_BP_DIRECT	GO:0034614~cellular response to reactive oxygen species	2	6.89655	0.0536361	AKR1C3, AKT1	29	38	19333	35.0871	1	0.312197	0.290043
	GOTERM_BP_DIRECT	GO:0046326~positive regulation of glucose import	2	6.89655	0.0550094	INSR, AKT1	29	39	19333	34.1874	1	0.31846	0.295862
	GOTERM_BP_DIRECT	GO:0043537~negative regulation of blood vessel endothelial cell migration	2	6.89655	0.0563808	PPARG, TNF	29	40	19333	33.3328	1	0.324644	0.301607
	GOTERM_BP_DIRECT	GO:0042311~vasodilation	2	6.89655	0.0577503	NOS3, TNF	29	41	19333	32.5198	1	0.327252	0.304029
	GOTERM_BP_DIRECT	GO:0031295~T cell costimulation	2	6.89655	0.0577503	DPP4, AKT1	29	41	19333	32.5198	1	0.327252	0.304029
	GOTERM_BP_DIRECT	GO:0051480~regulation of cytosolic calcium ion concentration	2	6.89655	0.0577503	F2, PRKACA	29	41	19333	32.5198	1	0.327252	0.304029
	GOTERM_BP_DIRECT	GO:0097421~liver regeneration	2	6.89655	0.0591179	HMOX1, TNF	29	42	19333	31.7455	1	0.333238	0.309591
	GOTERM_BP_DIRECT	GO:0007281~germ cell development	2	6.89655	0.0604835	BAX, AKT1	29	43	19333	31.0072	1	0.339151	0.315084
	GOTERM_BP_DIRECT	GO:0045454~cell redox homeostasis	2	6.89655	0.0618473	NOS2, NOS3	29	44	19333	30.3025	1	0.341904	0.317642
	GOTERM_BP_DIRECT	GO:0010212~response to ionizing radiation	2	6.89655	0.0632091	VCAM1, ICAM1	29	45	19333	29.6291	1	0.341904	0.317642
	GOTERM_BP_DIRECT	GO:0014065~phosphatidylinositol 3-kinase signaling	2	6.89655	0.0632091	AKT1, PIK3CG	29	45	19333	29.6291	1	0.341904	0.317642
	GOTERM_BP_DIRECT	GO:0032722~positive regulation of chemokine production	2	6.89655	0.0632091	HMOX1, TNF	29	45	19333	29.6291	1	0.341904	0.317642
	GOTERM_BP_DIRECT	GO:0009725~response to hormone	2	6.89655	0.0632091	NOS2, NOS3	29	45	19333	29.6291	1	0.341904	0.317642
	GOTERM_BP_DIRECT	GO:0043407~negative regulation of MAP kinase activity	2	6.89655	0.0632091	GSTP1, PPARG	29	45	19333	29.6291	1	0.341904	0.317642
	GOTERM_BP_DIRECT	GO:0031100~animal organ regeneration	2	6.89655	0.0632091	GSTP1, PPARG	29	45	19333	29.6291	1	0.341904	0.317642
	GOTERM_BP_DIRECT	GO:0006749~glutathione metabolic process	2	6.89655	0.065927	GSTM1, GSTP1	29	47	19333	28.3683	1	0.353039	0.327987
	GOTERM_BP_DIRECT	GO:2000272~negative regulation of receptor activity	2	6.89655	0.065927	PPARG, TNF	29	47	19333	28.3683	1	0.353039	0.327987
	GOTERM_BP_DIRECT	GO:0071364~cellular response to epidermal growth factor stimulus	2	6.89655	0.0672831	GSTP1, AKT1	29	48	19333	27.7773	1	0.358509	0.333068
	GOTERM_BP_DIRECT	GO:0043536~positive regulation of blood vessel endothelial cell migration	2	6.89655	0.0699897	NOS3, AKT1	29	50	19333	26.6662	1	0.371084	0.344751
	GOTERM_BP_DIRECT	GO:1900087~positive regulation of G1/S transition of mitotic cell cycle	2	6.89655	0.0713401	CYP1A1, AKT1	29	51	19333	26.1433	1	0.374536	0.347958
	GOTERM_BP_DIRECT	GO:0034097~response to cytokine	2	6.89655	0.0713401	BCL2, SELE	29	51	19333	26.1433	1	0.374536	0.347958
	GOTERM_BP_DIRECT	GO:0097191~extrinsic apoptotic signaling pathway	2	6.89655	0.0726886	BAX, TNF	29	52	19333	25.6406	1	0.376085	0.349397
	GOTERM_BP_DIRECT	GO:0043491~protein kinase B signaling	2	6.89655	0.0726886	AKT1, TNF	29	52	19333	25.6406	1	0.376085	0.349397
	GOTERM_BP_DIRECT	GO:0042110~T cell activation	2	6.89655	0.0726886	DPP4, PIK3CG	29	52	19333	25.6406	1	0.376085	0.349397
	GOTERM_BP_DIRECT	GO:0009408~response to heat	2	6.89655	0.07538	NOS3, AKT1	29	54	19333	24.6909	1	0.386278	0.358867
	GOTERM_BP_DIRECT	GO:0001932~regulation of protein phosphorylation	2	6.89655	0.07538	TNF, PIK3CG	29	54	19333	24.6909	1	0.386278	0.358867
	GOTERM_BP_DIRECT	GO:0016241~regulation of macroautophagy	2	6.89655	0.0767229	CASP3, PRKACA	29	55	19333	24.242	1	0.389432	0.361798
	GOTERM_BP_DIRECT	GO:0010507~negative regulation of autophagy	2	6.89655	0.0767229	BCL2, AKT1	29	55	19333	24.242	1	0.389432	0.361798
	GOTERM_BP_DIRECT	GO:0045600~positive regulation of fat cell differentiation	2	6.89655	0.0780639	AKT1, PPARG	29	56	19333	23.8091	1	0.39437	0.366385
	GOTERM_BP_DIRECT	GO:0045165~cell fate commitment	2	6.89655	0.079403	CASP3, PPARG	29	57	19333	23.3914	1	0.397386	0.369187
	GOTERM_BP_DIRECT	GO:1903078~positive regulation of protein localization to plasma membrane	2	6.89655	0.079403	AKT1, TNF	29	57	19333	23.3914	1	0.397386	0.369187
	GOTERM_BP_DIRECT	GO:0034644~cellular response to UV	2	6.89655	0.0820757	BAX, PTGS2	29	59	19333	22.5985	1	0.408851	0.379839
	GOTERM_BP_DIRECT	GO:0071320~cellular response to cAMP	2	6.89655	0.0834092	CYP1B1, PIK3CG	29	60	19333	22.2218	1	0.41357	0.384223
	GOTERM_BP_DIRECT	GO:0007249~I-kappaB kinase/NF-kappaB signaling	2	6.89655	0.0847408	AKT1, TNF	29	61	19333	21.8575	1	0.416318	0.386776
	GOTERM_BP_DIRECT	GO:0006959~humoral immune response	2	6.89655	0.0847408	BCL2, TNF	29	61	19333	21.8575	1	0.416318	0.386776
	GOTERM_BP_DIRECT	GO:0030216~keratinocyte differentiation	2	6.89655	0.0860706	CASP3, AKR1C3	29	62	19333	21.505	1	0.417111	0.387512
	GOTERM_BP_DIRECT	GO:0007612~learning	2	6.89655	0.0860706	INSR, PTGS2	29	62	19333	21.505	1	0.417111	0.387512
	GOTERM_BP_DIRECT	GO:0045668~negative regulation of osteoblast differentiation	2	6.89655	0.0860706	PPARG, TNF	29	62	19333	21.505	1	0.417111	0.387512
	GOTERM_BP_DIRECT	GO:0002931~response to ischemia	2	6.89655	0.0887245	BCL2, AKT1	29	64	19333	20.833	1	0.428036	0.397662
	GOTERM_BP_DIRECT	GO:0032757~positive regulation of interleukin-8 production	2	6.89655	0.0900487	NOS2, TNF	29	65	19333	20.5125	1	0.432476	0.401787
	GOTERM_BP_DIRECT	GO:0007611~learning or memory	2	6.89655	0.091371	CASP3, SLC2A4	29	66	19333	20.2017	1	0.433002	0.402275
	GOTERM_BP_DIRECT	GO:0001819~positive regulation of cytokine production	2	6.89655	0.091371	TNF, PIK3CG	29	66	19333	20.2017	1	0.433002	0.402275
	GOTERM_BP_DIRECT	GO:0042752~regulation of circadian rhythm	2	6.89655	0.091371	TOP2A, PPARG	29	66	19333	20.2017	1	0.433002	0.402275
	GOTERM_BP_DIRECT	GO:0006006~glucose metabolic process	2	6.89655	0.0926915	AKT1, TNF	29	67	19333	19.9002	1	0.435406	0.404509
	GOTERM_BP_DIRECT	GO:0008286~insulin receptor signaling pathway	2	6.89655	0.0926915	INSR, AKT1	29	67	19333	19.9002	1	0.435406	0.404509
	GOTERM_BP_DIRECT	GO:0010595~positive regulation of endothelial cell migration	2	6.89655	0.0940101	AKT1, PIK3CG	29	68	19333	19.6075	1	0.439672	0.408472
	GOTERM_BP_DIRECT	GO:0043627~response to estrogen	2	6.89655	0.0953269	HMOX1, PPARG	29	69	19333	19.3233	1	0.443892	0.412392
	GOTERM_BP_DIRECT	GO:0030163~protein catabolic process	2	6.89655	0.0966418	CASP3, AKT1	29	70	19333	19.0473	1	0.444221	0.412698
	GOTERM_BP_DIRECT	GO:0006469~negative regulation of protein kinase activity	2	6.89655	0.0966418	GSTP1, AKT1	29	70	19333	19.0473	1	0.444221	0.412698
	GOTERM_BP_DIRECT	GO:0009611~response to wounding	2	6.89655	0.0966418	CYP1A1, F2	29	70	19333	19.0473	1	0.444221	0.412698
	GOTERM_BP_DIRECT	GO:0007623~circadian rhythm	2	6.89655	0.0992662	NOS2, TNF	29	72	19333	18.5182	1	0.454334	0.422093
morin	GOTERM_BP_DIRECT	GO:0042493~response to drug	4	50	0.000115278	ABCC1, PPARG, TOP1, PTGS2	8	293	19333	32.9915	0.0453968	0.0464569	0.0463416
	GOTERM_BP_DIRECT	GO:0008217~regulation of blood pressure	3	37.5	0.00035036	EDN1, PPARG, PTGS2	8	80	19333	90.6234	0.131702	0.0705976	0.0704224
	GOTERM_BP_DIRECT	GO:0071456~cellular response to hypoxia	3	37.5	0.00111351	EDN1, PPARG, PTGS2	8	143	19333	50.6984	0.361731	0.149582	0.149211
	GOTERM_BP_DIRECT	GO:0009410~response to xenobiotic stimulus	3	37.5	0.00314387	ABCC1, TOP1, PTGS2	8	242	19333	29.9582	0.71888	0.316745	0.315959
	GOTERM_BP_DIRECT	GO:0045987~positive regulation of smooth muscle contraction	2	25	0.00650018	EDN1, PTGS2	8	18	19333	268.514	0.927786	0.46078	0.459636
	GOTERM_BP_DIRECT	GO:0001516~prostaglandin biosynthetic process	2	25	0.00686024	EDN1, PTGS2	8	19	19333	254.382	0.937601	0.46078	0.459636
	GOTERM_BP_DIRECT	GO:0008284~positive regulation of cell proliferation	3	37.5	0.0155901	DPP4, AR, EDN1	8	553	19333	13.1101	0.998222	0.663204	0.661559
	GOTERM_BP_DIRECT	GO:0014065~phosphatidylinositol 3-kinase signaling	2	25	0.0161825	EDN1, PIK3CG	8	45	19333	107.406	0.998605	0.663204	0.661559
	GOTERM_BP_DIRECT	GO:0045429~positive regulation of nitric oxide biosynthetic process	2	25	0.0176101	EDN1, PTGS2	8	49	19333	98.6378	0.999223	0.663204	0.661559
	GOTERM_BP_DIRECT	GO:1902895~positive regulation of pri-miRNA transcription from RNA polymerase II promoter	2	25	0.0186795	AR, PPARG	8	52	19333	92.9471	0.999499	0.663204	0.661559
	GOTERM_BP_DIRECT	GO:0042110~T cell activation	2	25	0.0186795	DPP4, PIK3CG	8	52	19333	92.9471	0.999499	0.663204	0.661559
	GOTERM_BP_DIRECT	GO:0019233~sensory perception of pain	2	25	0.019748	EDN1, PTGS2	8	55	19333	87.8773	0.999677	0.663204	0.661559
	GOTERM_BP_DIRECT	GO:0010595~positive regulation of endothelial cell migration	2	25	0.0243666	EDN1, PIK3CG	8	68	19333	71.0772	0.999952	0.721815	0.720024
	GOTERM_BP_DIRECT	GO:0048661~positive regulation of smooth muscle cell proliferation	2	25	0.0250755	EDN1, PTGS2	8	70	19333	69.0464	0.999964	0.721815	0.720024
	GOTERM_BP_DIRECT	GO:0043406~positive regulation of MAP kinase activity	2	25	0.0286133	EDN1, PIK3CG	8	80	19333	60.4156	0.999992	0.768744	0.766836
	GOTERM_BP_DIRECT	GO:0051091~positive regulation of sequence-specific DNA binding transcription factor activity	2	25	0.0423059	EDN1, PPARG	8	119	19333	40.6155	1	0.978608	0.976179
	GOTERM_BP_DIRECT	GO:0007186~G-protein coupled receptor signaling pathway	3	37.5	0.0427949	EDN1, PPARG, PIK3CG	8	948	19333	7.64755	1	0.978608	0.976179
	GOTERM_BP_DIRECT	GO:0000122~negative regulation of transcription from RNA polymerase II promoter	3	37.5	0.0448861	AR, EDN1, PPARG	8	973	19333	7.45105	1	0.978608	0.976179
	GOTERM_BP_DIRECT	GO:0016310~phosphorylation	2	25	0.0461378	TOP1, PIK3CG	8	130	19333	37.1788	1	0.978608	0.976179
	GOTERM_BP_DIRECT	GO:0032496~response to lipopolysaccharide	2	25	0.0558327	EDN1, PTGS2	8	158	19333	30.5902	1	1	1
	GOTERM_BP_DIRECT	GO:0007204~positive regulation of cytosolic calcium ion concentration	2	25	0.0565219	EDN1, PIK3CG	8	160	19333	30.2078	1	1	1
	GOTERM_BP_DIRECT	GO:0045944~positive regulation of transcription from RNA polymerase II promoter	3	37.5	0.0666008	AR, EDN1, PPARG	8	1210	19333	5.99163	1	1	1
	GOTERM_BP_DIRECT	GO:0001701~in utero embryonic development	2	25	0.0749692	AR, EDN1	8	214	19333	22.5853	1	1	1
	GOTERM_BP_DIRECT	GO:0007507~heart development	2	25	0.0766616	EDN1, PPARG	8	219	19333	22.0696	1	1	1
	GOTERM_BP_DIRECT	GO:0007267~cell-cell signaling	2	25	0.0803754	AR, EDN1	8	230	19333	21.0141	1	1	1
	GOTERM_BP_DIRECT	GO:0006366~transcription from RNA polymerase II promoter	2	25	0.0850835	AR, EDN1	8	244	19333	19.8084	1	1	1
	GOTERM_BP_DIRECT	GO:0001525~angiogenesis	2	25	0.0880992	PTGS2, PIK3CG	8	253	19333	19.1038	1	1	1
Oxysanguinarine	GOTERM_BP_DIRECT	GO:0034605~cellular response to heat	2	100	0.00279315	PRKACA, PTGS2	2	54	19333	358.019	0.246106	0.282108	0.282108

## Sheet: Table S6(CC)
	Category	Term	Count	%	PValue	Genes	List Total	Pop Hits	Pop Total	Fold Enrichment	Bonferroni	Benjamini	FDR
kaempferol	GOTERM_CC_DIRECT	GO:0005901~caveola	5	17.2414	3.46392e-06	NOS3, INSR, HMOX1, PTGS2, SELE	29	77	20580	46.0815	0.000439822	0.000439918	0.000405279
	GOTERM_CC_DIRECT	GO:0045121~membrane raft	6	20.6897	2.10487e-05	DPP4, CASP3, SLC2A4, SELE, TNF, ICAM1	29	253	20580	16.8298	0.00266964	0.00133659	0.00123135
	GOTERM_CC_DIRECT	GO:0009897~external side of plasma membrane	7	24.1379	3.71191e-05	VCAM1, INSR, SLC2A4, F2, SELE, TNF, ICAM1	29	478	20580	10.3924	0.00470312	0.00157137	0.00144764
	GOTERM_CC_DIRECT	GO:0012506~vesicle membrane	3	10.3448	0.00075841	NOS2, NOS3, SLC2A4	29	30	20580	70.9655	0.091858	0.0201932	0.0186032
	GOTERM_CC_DIRECT	GO:0005737~cytoplasm	17	58.6207	0.000795008	TOP2A, GSTM1, NOS2, NOS3, GSTP1, AKR1C3, CYP3A4, PTGS2, PIK3CG, AR, CASP3, BCL2, BAX, AKT1, PGR, PPARG, PRKACA	29	5593	20580	2.15701	0.0960726	0.0201932	0.0186032
	GOTERM_CC_DIRECT	GO:0070062~extracellular exosome	10	34.4828	0.00198322	DPP4, VCAM1, GSTP1, INSR, AKR1C3, BAX, SLC2A4, F2, PRKACA, ICAM1	29	2219	20580	3.19809	0.222848	0.0364483	0.0335783
	GOTERM_CC_DIRECT	GO:0032991~macromolecular complex	6	20.6897	0.0023454	TOP2A, AR, BCL2, AKT1, PTGS2, TNF	29	703	20580	6.0568	0.257859	0.0364483	0.0335783
	GOTERM_CC_DIRECT	GO:0005829~cytosol	16	55.1724	0.00239747	GSTM1, NOS2, NOS3, GSTP1, AKR1C3, SLC2A4, PIK3CG, AR, CASP3, BCL2, BAX, AKT1, HMOX1, PGR, PPARG, PRKACA	29	5520	20580	2.05697	0.262761	0.0364483	0.0335783
	GOTERM_CC_DIRECT	GO:0005741~mitochondrial outer membrane	4	13.7931	0.00258295	BCL2, BAX, HMOX1, PGR	29	203	20580	13.9834	0.279967	0.0364483	0.0335783
	GOTERM_CC_DIRECT	GO:0005789~endoplasmic reticulum membrane	7	24.1379	0.00322869	BCL2, CYP1A1, BAX, CYP1B1, HMOX1, CYP3A4, PTGS2	29	1106	20580	4.49149	0.336818	0.0392448	0.0361546
	GOTERM_CC_DIRECT	GO:0048471~perinuclear region of cytoplasm	6	20.6897	0.00339915	NOS2, HMOX1, PPARG, SLC2A4, PRKACA, SELE	29	766	20580	5.55866	0.351068	0.0392448	0.0361546
	GOTERM_CC_DIRECT	GO:0005886~plasma membrane	15	51.7241	0.00512002	VCAM1, NOS2, NOS3, GSTP1, INSR, SLC2A4, F2, SELE, TNF, PIK3CG, ICAM1, DPP4, AR, AKT1, PRKACA	29	5310	20580	2.00468	0.478952	0.0541868	0.0499202
	GOTERM_CC_DIRECT	GO:0005634~nucleus	15	51.7241	0.0162198	TOP2A, NOS2, NOS3, GSTP1, AKR1C3, AR, CASP3, BCL2, BAX, CYP1B1, AKT1, HMOX1, PGR, PPARG, PRKACA	29	6007	20580	1.77207	0.87467	0.158455	0.145978
	GOTERM_CC_DIRECT	GO:0046930~pore complex	2	6.89655	0.0175485	BCL2, BAX	29	13	20580	109.178	0.894437	0.15919	0.146655
	GOTERM_CC_DIRECT	GO:0016020~membrane	11	37.931	0.0229817	DPP4, VCAM1, INSR, BCL2, BAX, HMOX1, SLC2A4, PRKACA, TNF, PIK3CG, ICAM1	29	3789	20580	2.06023	0.947804	0.194579	0.179257
	GOTERM_CC_DIRECT	GO:0030863~cortical cytoskeleton	2	6.89655	0.0295231	NOS2, SELE	29	22	20580	64.5141	0.977761	0.234339	0.215888
	GOTERM_CC_DIRECT	GO:0005887~integral component of plasma membrane	6	20.6897	0.0410554	VCAM1, INSR, SLC2A4, SELE, TNF, ICAM1	29	1426	20580	2.98593	0.995127	0.264548	0.243718
	GOTERM_CC_DIRECT	GO:0016021~integral component of membrane	13	44.8276	0.0418245	VCAM1, INSR, SLC2A4, CYP3A4, SELE, TNF, ICAM1, DPP4, AR, BCL2, BAX, CYP1B1, HMOX1	29	5402	20580	1.7078	0.995599	0.264548	0.243718
	GOTERM_CC_DIRECT	GO:0043231~intracellular membrane-bounded organelle	5	17.2414	0.0424034	CYP1A1, CYP1B1, PPARG, CYP3A4, PTGS2	29	982	20580	3.61332	0.995924	0.264548	0.243718
	GOTERM_CC_DIRECT	GO:0005615~extracellular space	7	24.1379	0.0429624	VCAM1, GSTP1, HMOX1, F2, SELE, TNF, ICAM1	29	1939	20580	2.56193	0.996216	0.264548	0.243718
	GOTERM_CC_DIRECT	GO:0005739~mitochondrion	6	20.6897	0.0437442	GSTP1, BCL2, BAX, CYP1B1, AKT1, PRKACA	29	1451	20580	2.93448	0.996589	0.264548	0.243718
	GOTERM_CC_DIRECT	GO:0009986~cell surface	4	13.7931	0.055565	DPP4, VCAM1, TNF, ICAM1	29	642	20580	4.42153	0.999297	0.320762	0.295505
	GOTERM_CC_DIRECT	GO:0005783~endoplasmic reticulum	5	17.2414	0.0672626	VCAM1, BCL2, BAX, HMOX1, PTGS2	29	1144	20580	3.10164	0.999856	0.371406	0.342162
	GOTERM_CC_DIRECT	GO:0005654~nucleoplasm	10	34.4828	0.0735766	TOP2A, AR, NOS2, CASP3, BCL2, HMOX1, AKT1, PGR, PPARG, PRKACA	29	3960	20580	1.79206	0.999939	0.389343	0.358686
	GOTERM_CC_DIRECT	GO:0005905~clathrin-coated pit	2	6.89655	0.082316	SLC2A4, SELE	29	63	20580	22.5287	0.999982	0.418165	0.385239
morin	GOTERM_CC_DIRECT	GO:0005737~cytoplasm	5	62.5	0.0923725	AR, EDN1, PPARG, PTGS2, PIK3CG	8	5593	20580	2.29975	0.993526	1	1

## Sheet: Table s6(MF)
	Category	Term	Count	%	PValue	Genes	List Total	Pop Hits	Pop Total	Fold Enrichment	Bonferroni	Benjamini	FDR
kaempferol	GOTERM_MF_DIRECT	GO:0019899~enzyme binding	10	34.4828	3.01025e-09	TOP2A, AR, GSTM1, CYP1A1, HMOX1, AKT1, PGR, PPARG, CYP3A4, PTGS2	29	390	18908	16.7179	6.62255e-07	6.62255e-07	6.14091e-07
	GOTERM_MF_DIRECT	GO:0020037~heme binding	7	24.1379	7.95767e-08	NOS2, NOS3, CYP1A1, CYP1B1, HMOX1, CYP3A4, PTGS2	29	152	18908	30.0263	1.75067e-05	8.75343e-06	8.11682e-06
	GOTERM_MF_DIRECT	GO:0042803~protein homodimerization activity	9	31.0345	6.646e-06	TOP2A, DPP4, GSTM1, NOS2, BCL2, BAX, HMOX1, AKT1, PTGS2	29	719	18908	8.16134	0.00146106	0.000487373	0.000451928
	GOTERM_MF_DIRECT	GO:0101020~estrogen 16-alpha-hydroxylase activity	3	10.3448	5.88873e-05	CYP1A1, CYP1B1, CYP3A4	29	8	18908	244.5	0.012872	0.0032388	0.00300325
	GOTERM_MF_DIRECT	GO:0002020~protease binding	4	13.7931	0.000579612	DPP4, CASP3, BCL2, TNF	29	111	18908	23.4955	0.119752	0.0215612	0.0199931
	GOTERM_MF_DIRECT	GO:0042802~identical protein binding	10	34.4828	0.000588032	DPP4, INSR, BCL2, BAX, HMOX1, AKT1, PGR, PPARG, TNF, PIK3CG	29	1722	18908	3.7863	0.121382	0.0215612	0.0199931
	GOTERM_MF_DIRECT	GO:0070330~aromatase activity	3	10.3448	0.000837596	CYP1A1, CYP1B1, CYP3A4	29	29	18908	67.4483	0.168354	0.0246566	0.0228634
	GOTERM_MF_DIRECT	GO:0005496~steroid binding	3	10.3448	0.000896603	AR, PGR, CYP3A4	29	30	18908	65.2	0.17909	0.0246566	0.0228634
	GOTERM_MF_DIRECT	GO:0004879~RNA polymerase II transcription factor activity, ligand-activated sequence-specific DNA binding	3	10.3448	0.00288549	AR, PGR, PPARG	29	54	18908	36.2222	0.470448	0.0651111	0.0603757
	GOTERM_MF_DIRECT	GO:0070576~vitamin D 24-hydroxylase activity	2	6.89655	0.00295959	CYP1A1, CYP3A4	29	2	18908	652	0.479037	0.0651111	0.0603757
	GOTERM_MF_DIRECT	GO:0004517~nitric-oxide synthase activity	2	6.89655	0.00443622	NOS2, NOS3	29	3	18908	434.667	0.62399	0.0887245	0.0822718
	GOTERM_MF_DIRECT	GO:0016491~oxidoreductase activity	4	13.7931	0.00529482	NOS2, NOS3, CYP1A1, CYP3A4	29	241	18908	10.8216	0.688998	0.0928831	0.086128
	GOTERM_MF_DIRECT	GO:0004497~monooxygenase activity	3	10.3448	0.00563251	CYP1A1, CYP1B1, CYP3A4	29	76	18908	25.7368	0.711383	0.0928831	0.086128
	GOTERM_MF_DIRECT	GO:0034617~tetrahydrobiopterin binding	2	6.89655	0.00591074	NOS2, NOS3	29	4	18908	326	0.728616	0.0928831	0.086128
	GOTERM_MF_DIRECT	GO:0101021~estrogen 2-hydroxylase activity	2	6.89655	0.00738316	CYP1A1, CYP3A4	29	5	18908	260.8	0.804133	0.108286	0.100411
	GOTERM_MF_DIRECT	GO:0051434~BH3 domain binding	2	6.89655	0.00885347	BCL2, BAX	29	6	18908	217.333	0.858639	0.121735	0.112882
	GOTERM_MF_DIRECT	GO:0043565~sequence-specific DNA binding	4	13.7931	0.0124955	AR, BCL2, PGR, PPARG	29	330	18908	7.90303	0.937107	0.161706	0.149945
	GOTERM_MF_DIRECT	GO:0034618~arginine binding	2	6.89655	0.0147137	NOS2, NOS3	29	10	18908	130.4	0.961653	0.179835	0.166756
	GOTERM_MF_DIRECT	GO:0005506~iron ion binding	3	10.3448	0.0188792	CYP1A1, CYP1B1, CYP3A4	29	143	18908	13.6783	0.984901	0.218601	0.202703
	GOTERM_MF_DIRECT	GO:0005102~receptor binding	4	13.7931	0.0204021	DPP4, AR, PGR, F2	29	397	18908	6.56927	0.989272	0.224423	0.208101
	GOTERM_MF_DIRECT	GO:0005515~protein binding	25	86.2069	0.0214273	TOP2A, GSTP1, SLC2A4, CYP3A4, PTGS2, TNF, PIK3CG, ICAM1, DPP4, CASP3, CYP1B1, AKT1, HMOX1, PRKACA, NOS2, NOS3, INSR, F2, SELE, AR, CYP1A1, BCL2, BAX, PPARG, PGR	29	12619	18908	1.2917	0.991479	0.224477	0.208151
	GOTERM_MF_DIRECT	GO:0016709~oxidoreductase activity, acting on paired donors, with incorporation or reduction of molecular oxygen, NAD(P)H as one donor, and incorporation of one atom of oxygen	2	6.89655	0.0234415	NOS2, NOS3	29	16	18908	81.5	0.994585	0.234415	0.217367
	GOTERM_MF_DIRECT	GO:0010181~FMN binding	2	6.89655	0.0248889	NOS2, NOS3	29	17	18908	76.7059	0.996092	0.238068	0.220754
	GOTERM_MF_DIRECT	GO:0004252~serine-type endopeptidase activity	3	10.3448	0.0329274	DPP4, MMP1, F2	29	193	18908	10.1347	0.999368	0.301835	0.279883
	GOTERM_MF_DIRECT	GO:0015267~channel activity	2	6.89655	0.0363936	BCL2, BAX	29	25	18908	52.16	0.999713	0.308183	0.28577
	GOTERM_MF_DIRECT	GO:0005516~calmodulin binding	3	10.3448	0.0374151	NOS2, NOS3, AKT1	29	207	18908	9.44928	0.999773	0.308183	0.28577
	GOTERM_MF_DIRECT	GO:0016712~oxidoreductase activity, acting on paired donors, with incorporation or reduction of molecular oxygen, reduced flavin or flavoprotein as one donor, and incorporation of one atom of oxygen	2	6.89655	0.0378224	CYP1B1, CYP3A4	29	26	18908	50.1538	0.999793	0.308183	0.28577
	GOTERM_MF_DIRECT	GO:0004364~glutathione transferase activity	2	6.89655	0.0392492	GSTM1, GSTP1	29	27	18908	48.2963	0.999851	0.308387	0.285959
	GOTERM_MF_DIRECT	GO:0004712~protein serine/threonine/tyrosine kinase activity	2	6.89655	0.0420967	AKT1, PRKACA	29	29	18908	44.9655	0.999922	0.319355	0.296129
	GOTERM_MF_DIRECT	GO:0008395~steroid hydroxylase activity	2	6.89655	0.0477673	CYP1A1, CYP3A4	29	33	18908	39.5152	0.999979	0.341557	0.316716
	GOTERM_MF_DIRECT	GO:0000976~transcription regulatory region sequence-specific DNA binding	3	10.3448	0.0481284	AR, PPARG, TNF	29	238	18908	8.21849	0.999981	0.341557	0.316716
	GOTERM_MF_DIRECT	GO:0051721~protein phosphatase 2A binding	2	6.89655	0.0505905	BCL2, AKT1	29	35	18908	37.2571	0.999989	0.34666	0.321449
	GOTERM_MF_DIRECT	GO:0019825~oxygen binding	2	6.89655	0.051999	CYP1A1, CYP3A4	29	36	18908	36.2222	0.999992	0.34666	0.321449
	GOTERM_MF_DIRECT	GO:0050661~NADP binding	2	6.89655	0.0604081	NOS2, NOS3	29	42	18908	31.0476	0.999999	0.390876	0.362448
	GOTERM_MF_DIRECT	GO:0030544~Hsp70 protein binding	2	6.89655	0.0673606	CYP1A1, BAX	29	47	18908	27.7447	1	0.411648	0.38171
	GOTERM_MF_DIRECT	GO:0001223~transcription coactivator binding	2	6.89655	0.0673606	AR, PGR	29	47	18908	27.7447	1	0.411648	0.38171
	GOTERM_MF_DIRECT	GO:0005080~protein kinase C binding	2	6.89655	0.0811172	TOP2A, AKT1	29	57	18908	22.8772	1	0.482319	0.447241
	GOTERM_MF_DIRECT	GO:0016705~oxidoreductase activity, acting on paired donors, with incorporation or reduction of molecular oxygen	2	6.89655	0.083845	CYP1B1, CYP3A4	29	59	18908	22.1017	1	0.485418	0.450115
	GOTERM_MF_DIRECT	GO:0050660~flavin adenine dinucleotide binding	2	6.89655	0.0960234	NOS2, NOS3	29	68	18908	19.1765	1	0.541671	0.502276
morin	GOTERM_MF_DIRECT	GO:0019899~enzyme binding	3	37.5	0.00832057	AR, PPARG, PTGS2	8	390	18908	18.1808	0.520626	0.522295	0.522295
	GOTERM_MF_DIRECT	GO:0003682~chromatin binding	3	37.5	0.0118703	AR, PPARG, TOP1	8	469	18908	15.1183	0.650356	0.522295	0.522295
	GOTERM_MF_DIRECT	GO:0004879~RNA polymerase II transcription factor activity, ligand-activated sequence-specific DNA binding	2	25	0.0198242	AR, PPARG	8	54	18908	87.537	0.828308	0.581509	0.581509
	GOTERM_MF_DIRECT	GO:0003690~double-stranded DNA binding	2	25	0.0425258	PPARG, TOP1	8	117	18908	40.4017	0.978163	0.829796	0.829796
	GOTERM_MF_DIRECT	GO:0061629~RNA polymerase II sequence-specific DNA binding transcription factor binding	2	25	0.0675686	AR, PPARG	8	188	18908	25.1436	0.99788	0.829796	0.829796
	GOTERM_MF_DIRECT	GO:0000978~RNA polymerase II core promoter proximal region sequence-specific DNA binding	3	37.5	0.0689907	AR, PPARG, TOP1	8	1207	18908	5.87448	0.998147	0.829796	0.829796
	GOTERM_MF_DIRECT	GO:0008134~transcription factor binding	2	25	0.0748671	AR, PPARG	8	209	18908	22.6172	0.998938	0.829796	0.829796
	GOTERM_MF_DIRECT	GO:0003677~DNA binding	3	37.5	0.0825922	AR, PPARG, TOP1	8	1336	18908	5.30726	0.999492	0.829796	0.829796
	GOTERM_MF_DIRECT	GO:0000976~transcription regulatory region sequence-specific DNA binding	2	25	0.0848655	AR, PPARG	8	238	18908	19.8613	0.999592	0.829796	0.829796

## Sheet: Table S6(KEGG)
	Category	Term	Count	%	PValue	Genes	List Total	Pop Hits	Pop Total	Fold Enrichment	Bonferroni	Benjamini	FDR
kaempferol	KEGG_PATHWAY	hsa05417:Lipid and atherosclerosis	12	41.3793	4.50262e-11	VCAM1, MMP1, NOS3, CASP3, BCL2, CYP1A1, BAX, AKT1, PPARG, SELE, TNF, ICAM1	29	215	8205	15.7915	9.59058e-09	9.59058e-09	6.57382e-09
	KEGG_PATHWAY	hsa05418:Fluid shear stress and atherosclerosis	10	34.4828	4.65767e-10	GSTM1, VCAM1, NOS3, GSTP1, BCL2, HMOX1, AKT1, SELE, TNF, ICAM1	29	139	8205	20.3548	9.92084e-08	4.96042e-08	3.4001e-08
	KEGG_PATHWAY	hsa04933:AGE-RAGE signaling pathway in diabetic complications	9	31.0345	9.32208e-10	VCAM1, NOS3, CASP3, BCL2, BAX, AKT1, SELE, TNF, ICAM1	29	100	8205	25.4638	1.9856e-07	6.61867e-08	4.53674e-08
	KEGG_PATHWAY	hsa05200:Pathways in cancer	14	48.2759	4.60074e-09	GSTM1, NOS2, MMP1, GSTP1, F2, PTGS2, AR, CASP3, BCL2, BAX, AKT1, HMOX1, PPARG, PRKACA	29	531	8205	7.45958	9.79957e-07	2.44989e-07	1.67927e-07
	KEGG_PATHWAY	hsa01524:Platinum drug resistance	7	24.1379	1.29899e-07	TOP2A, GSTM1, CASP3, GSTP1, BCL2, BAX, AKT1	29	73	8205	27.1304	2.76681e-05	5.53369e-06	3.79305e-06
	KEGG_PATHWAY	hsa05207:Chemical carcinogenesis - receptor activation	9	31.0345	3.46752e-07	AR, GSTM1, BCL2, CYP1A1, CYP1B1, AKT1, PGR, CYP3A4, PRKACA	29	212	8205	12.0112	7.38555e-05	1.23097e-05	8.43764e-06
	KEGG_PATHWAY	hsa04913:Ovarian steroidogenesis	6	20.6897	6.69712e-07	INSR, AKR1C3, CYP1A1, CYP1B1, PRKACA, PTGS2	29	51	8205	33.286	0.000142639	2.03784e-05	1.39683e-05
	KEGG_PATHWAY	hsa04668:TNF signaling pathway	7	24.1379	1.66806e-06	VCAM1, CASP3, AKT1, PTGS2, SELE, TNF, ICAM1	29	112	8205	17.6832	0.000355233	4.4412e-05	3.0442e-05
	KEGG_PATHWAY	hsa05204:Chemical carcinogenesis - DNA adducts	6	20.6897	3.07166e-06	GSTM1, GSTP1, CYP1A1, CYP1B1, CYP3A4, PTGS2	29	69	8205	24.6027	0.00065405	7.26959e-05	4.98291e-05
	KEGG_PATHWAY	hsa05222:Small cell lung cancer	6	20.6897	1.27347e-05	NOS2, CASP3, BCL2, BAX, AKT1, PTGS2	29	92	8205	18.452	0.00270884	0.00027125	0.000185927
	KEGG_PATHWAY	hsa04066:HIF-1 signaling pathway	6	20.6897	2.90696e-05	NOS2, NOS3, INSR, BCL2, HMOX1, AKT1	29	109	8205	15.5742	0.00617278	0.000562893	0.000385833
	KEGG_PATHWAY	hsa05145:Toxoplasmosis	6	20.6897	3.31462e-05	NOS2, CASP3, BCL2, AKT1, TNF, PIK3CG	29	112	8205	15.157	0.00703539	0.000588345	0.000403279
	KEGG_PATHWAY	hsa00980:Metabolism of xenobiotics by cytochrome P450	5	17.2414	0.000130123	GSTM1, GSTP1, CYP1A1, CYP1B1, CYP3A4	29	78	8205	18.1366	0.0273374	0.00213201	0.00146138
	KEGG_PATHWAY	hsa04932:Non-alcoholic fatty liver disease	6	20.6897	0.000155998	CASP3, INSR, BAX, AKT1, PPARG, TNF	29	155	8205	10.9522	0.0326842	0.0023734	0.00162684
	KEGG_PATHWAY	hsa04211:Longevity regulating pathway	5	17.2414	0.000217063	INSR, BAX, AKT1, PPARG, PRKACA	29	89	8205	15.895	0.0451867	0.0030823	0.00211275
	KEGG_PATHWAY	hsa05143:African trypanosomiasis	4	13.7931	0.000255904	VCAM1, SELE, TNF, ICAM1	29	37	8205	30.5871	0.0530552	0.00340672	0.00233512
	KEGG_PATHWAY	hsa05152:Tuberculosis	6	20.6897	0.000313502	NOS2, CASP3, BCL2, BAX, AKT1, TNF	29	180	8205	9.43103	0.0646051	0.003928	0.00269243
	KEGG_PATHWAY	hsa04064:NF-kappa B signaling pathway	5	17.2414	0.000394656	VCAM1, BCL2, PTGS2, TNF, ICAM1	29	104	8205	13.6025	0.0806407	0.00467009	0.0032011
	KEGG_PATHWAY	hsa05167:Kaposi sarcoma-associated herpesvirus infection	6	20.6897	0.000442938	CASP3, BAX, AKT1, PTGS2, PIK3CG, ICAM1	29	194	8205	8.75044	0.0900509	0.00485296	0.00332644
	KEGG_PATHWAY	hsa04931:Insulin resistance	5	17.2414	0.000455677	NOS3, INSR, AKT1, SLC2A4, TNF	29	108	8205	13.0987	0.0925178	0.00485296	0.00332644
	KEGG_PATHWAY	hsa05169:Epstein-Barr virus infection	6	20.6897	0.000533101	CASP3, BCL2, BAX, AKT1, TNF, ICAM1	29	202	8205	8.40389	0.107368	0.00540716	0.00370632
	KEGG_PATHWAY	hsa05144:Malaria	4	13.7931	0.000626643	VCAM1, SELE, TNF, ICAM1	29	50	8205	22.6345	0.124987	0.00606705	0.00415863
	KEGG_PATHWAY	hsa04071:Sphingolipid signaling pathway	5	17.2414	0.000658007	NOS3, BCL2, BAX, AKT1, TNF	29	119	8205	11.8879	0.130817	0.00609372	0.00417691
	KEGG_PATHWAY	hsa04611:Platelet activation	5	17.2414	0.000768317	NOS3, AKT1, F2, PRKACA, PIK3CG	29	124	8205	11.4085	0.151016	0.00681882	0.00467393
	KEGG_PATHWAY	hsa05208:Chemical carcinogenesis - reactive oxygen species	6	20.6897	0.000835881	GSTM1, AKR1C3, CYP1A1, CYP1B1, HMOX1, AKT1	29	223	8205	7.61249	0.163156	0.00703023	0.00481884
	KEGG_PATHWAY	hsa05163:Human cytomegalovirus infection	6	20.6897	0.000870285	CASP3, BAX, AKT1, PRKACA, PTGS2, TNF	29	225	8205	7.54483	0.169271	0.00703023	0.00481884
	KEGG_PATHWAY	hsa04926:Relaxin signaling pathway	5	17.2414	0.000891156	NOS2, MMP1, NOS3, AKT1, PRKACA	29	129	8205	10.9663	0.172959	0.00703023	0.00481884
	KEGG_PATHWAY	hsa04923:Regulation of lipolysis in adipocytes	4	13.7931	0.00096867	INSR, AKT1, PRKACA, PTGS2	29	58	8205	19.5125	0.186514	0.00736881	0.00505092
	KEGG_PATHWAY	hsa04210:Apoptosis	5	17.2414	0.00108564	CASP3, BCL2, BAX, AKT1, TNF	29	136	8205	10.4019	0.206551	0.00783764	0.00537228
	KEGG_PATHWAY	hsa04915:Estrogen signaling pathway	5	17.2414	0.00114628	NOS3, BCL2, AKT1, PGR, PRKACA	29	138	8205	10.2511	0.216746	0.00783764	0.00537228
	KEGG_PATHWAY	hsa00140:Steroid hormone biosynthesis	4	13.7931	0.00117651	AKR1C3, CYP1A1, CYP1B1, CYP3A4	29	62	8205	18.2536	0.221778	0.00783764	0.00537228
	KEGG_PATHWAY	hsa04371:Apelin signaling pathway	5	17.2414	0.00117749	NOS2, NOS3, AKT1, PRKACA, PIK3CG	29	139	8205	10.1774	0.22194	0.00783764	0.00537228
	KEGG_PATHWAY	hsa05132:Salmonella infection	6	20.6897	0.00137107	CASP3, BCL2, BAX, AKT1, TNF, PIK3CG	29	249	8205	6.81762	0.253409	0.00884962	0.00606594
	KEGG_PATHWAY	hsa05161:Hepatitis B	5	17.2414	0.00207136	CASP3, BCL2, BAX, AKT1, TNF	29	162	8205	8.73244	0.35703	0.0129764	0.00889465
	KEGG_PATHWAY	hsa05225:Hepatocellular carcinoma	5	17.2414	0.00236543	GSTM1, GSTP1, BAX, HMOX1, AKT1	29	168	8205	8.42057	0.396152	0.0143953	0.00986721
	KEGG_PATHWAY	hsa05164:Influenza A	5	17.2414	0.00252279	CASP3, BAX, AKT1, TNF, ICAM1	29	171	8205	8.27284	0.416104	0.0149265	0.0102313
	KEGG_PATHWAY	hsa05210:Colorectal cancer	4	13.7931	0.00301415	CASP3, BCL2, BAX, AKT1	29	86	8205	13.1596	0.474279	0.0173518	0.0118937
	KEGG_PATHWAY	hsa04657:IL-17 signaling pathway	4	13.7931	0.00387666	MMP1, CASP3, PTGS2, TNF	29	94	8205	12.0396	0.562787	0.0217297	0.0148945
	KEGG_PATHWAY	hsa05215:Prostate cancer	4	13.7931	0.00423507	AR, GSTP1, BCL2, AKT1	29	97	8205	11.6673	0.595048	0.02313	0.0158544
	KEGG_PATHWAY	hsa01522:Endocrine resistance	4	13.7931	0.00435888	BCL2, BAX, AKT1, PRKACA	29	98	8205	11.5482	0.605632	0.0232111	0.0159099
	KEGG_PATHWAY	hsa05165:Human papillomavirus infection	6	20.6897	0.00473713	CASP3, BAX, AKT1, PRKACA, PTGS2, TNF	29	331	8205	5.12866	0.636293	0.02461	0.0168688
	KEGG_PATHWAY	hsa05146:Amoebiasis	4	13.7931	0.00487613	NOS2, CASP3, PRKACA, TNF	29	102	8205	11.0953	0.646954	0.024729	0.0169504
	KEGG_PATHWAY	hsa04215:Apoptosis - multiple species	3	10.3448	0.00522889	CASP3, BCL2, BAX	29	32	8205	26.5248	0.672634	0.0259013	0.0177539
	KEGG_PATHWAY	hsa05170:Human immunodeficiency virus 1 infection	5	17.2414	0.00545154	CASP3, BCL2, BAX, AKT1, TNF	29	212	8205	6.6729	0.687876	0.0263904	0.0180892
	KEGG_PATHWAY	hsa05166:Human T-cell leukemia virus 1 infection	5	17.2414	0.00641179	BAX, AKT1, PRKACA, TNF, ICAM1	29	222	8205	6.37232	0.74592	0.0300284	0.0205829
	KEGG_PATHWAY	hsa04725:Cholinergic synapse	4	13.7931	0.00648502	BCL2, AKT1, PRKACA, PIK3CG	29	113	8205	10.0153	0.749878	0.0300284	0.0205829
	KEGG_PATHWAY	hsa04152:AMPK signaling pathway	4	13.7931	0.00783268	INSR, AKT1, PPARG, SLC2A4	29	121	8205	9.35309	0.812679	0.0354971	0.0243313
	KEGG_PATHWAY	hsa05010:Alzheimer disease	6	20.6897	0.00881976	NOS2, CASP3, INSR, AKT1, PTGS2, TNF	29	384	8205	4.4208	0.848466	0.0391377	0.0268268
	KEGG_PATHWAY	hsa04930:Type II diabetes mellitus	3	10.3448	0.0105947	INSR, SLC2A4, TNF	29	46	8205	18.452	0.896555	0.0460547	0.031568
	KEGG_PATHWAY	hsa04910:Insulin signaling pathway	4	13.7931	0.0109955	INSR, AKT1, SLC2A4, PRKACA	29	137	8205	8.26076	0.905107	0.0468408	0.0321068
	KEGG_PATHWAY	hsa05162:Measles	4	13.7931	0.0114358	CASP3, BCL2, BAX, AKT1	29	139	8205	8.1419	0.913694	0.0477611	0.0327377
	KEGG_PATHWAY	hsa04072:Phospholipase D signaling pathway	4	13.7931	0.0135431	INSR, AKT1, F2, PIK3CG	29	148	8205	7.64678	0.945218	0.0554746	0.0380249
	KEGG_PATHWAY	hsa04261:Adrenergic signaling in cardiomyocytes	4	13.7931	0.0140397	BCL2, AKT1, PRKACA, PIK3CG	29	150	8205	7.54483	0.950789	0.0564235	0.0386753
	KEGG_PATHWAY	hsa04921:Oxytocin signaling pathway	4	13.7931	0.0150638	NOS3, PRKACA, PTGS2, PIK3CG	29	154	8205	7.34886	0.960561	0.0594185	0.0407282
	KEGG_PATHWAY	hsa05160:Hepatitis C	4	13.7931	0.0158593	CASP3, BAX, AKT1, TNF	29	157	8205	7.20843	0.966797	0.0614187	0.0420992
	KEGG_PATHWAY	hsa04010:MAPK signaling pathway	5	17.2414	0.0167764	CASP3, INSR, AKT1, PRKACA, TNF	29	294	8205	4.81175	0.972777	0.0636897	0.0436558
	KEGG_PATHWAY	hsa04370:VEGF signaling pathway	3	10.3448	0.0170437	NOS3, AKT1, PTGS2	29	59	8205	14.3863	0.974309	0.0636897	0.0436558
	KEGG_PATHWAY	hsa04022:cGMP-PKG signaling pathway	4	13.7931	0.0186811	NOS3, INSR, AKT1, PIK3CG	29	167	8205	6.77679	0.981988	0.0675781	0.0463212
	KEGG_PATHWAY	hsa04213:Longevity regulating pathway - multiple species	3	10.3448	0.0187188	INSR, AKT1, PRKACA	29	62	8205	13.6902	0.982135	0.0675781	0.0463212
	KEGG_PATHWAY	hsa05206:MicroRNAs in cancer	5	17.2414	0.0199974	CASP3, BCL2, CYP1B1, HMOX1, PTGS2	29	310	8205	4.5634	0.986467	0.0709908	0.0486603
	KEGG_PATHWAY	hsa05022:Pathways of neurodegeneration - multiple diseases	6	20.6897	0.0208691	NOS2, CASP3, BCL2, BAX, PTGS2, TNF	29	476	8205	3.56636	0.988804	0.0728708	0.049949
	KEGG_PATHWAY	hsa04920:Adipocytokine signaling pathway	3	10.3448	0.0228853	AKT1, SLC2A4, TNF	29	69	8205	12.3013	0.992782	0.0786222	0.0538913
	KEGG_PATHWAY	hsa00982:Drug metabolism - cytochrome P450	3	10.3448	0.0247781	GSTM1, GSTP1, CYP3A4	29	72	8205	11.7888	0.995224	0.0837736	0.0574223
	KEGG_PATHWAY	hsa04115:p53 signaling pathway	3	10.3448	0.0254229	CASP3, BCL2, BAX	29	73	8205	11.6273	0.995852	0.0846107	0.0579961
	KEGG_PATHWAY	hsa05133:Pertussis	3	10.3448	0.0273984	NOS2, CASP3, TNF	29	76	8205	11.1683	0.997308	0.0897824	0.061541
	KEGG_PATHWAY	hsa05140:Leishmaniasis	3	10.3448	0.0280704	NOS2, PTGS2, TNF	29	77	8205	11.0233	0.997676	0.0905907	0.0620951
	KEGG_PATHWAY	hsa05130:Pathogenic Escherichia coli infection	4	13.7931	0.0287337	CASP3, BAX, F2, TNF	29	197	8205	5.74479	0.997991	0.0913474	0.0626137
	KEGG_PATHWAY	hsa01521:EGFR tyrosine kinase inhibitor resistance	3	10.3448	0.0294343	BCL2, BAX, AKT1	29	79	8205	10.7442	0.998277	0.0921985	0.0631971
	KEGG_PATHWAY	hsa00983:Drug metabolism - other enzymes	3	10.3448	0.0301261	GSTM1, GSTP1, CYP3A4	29	80	8205	10.6099	0.99852	0.092998	0.0637451
	KEGG_PATHWAY	hsa04151:PI3K-Akt signaling pathway	5	17.2414	0.030758	NOS3, INSR, BCL2, AKT1, PIK3CG	29	354	8205	3.9962	0.998712	0.0930928	0.0638101
	KEGG_PATHWAY	hsa05415:Diabetic cardiomyopathy	4	13.7931	0.0310309	NOS3, INSR, AKT1, SLC2A4	29	203	8205	5.575	0.998787	0.0930928	0.0638101
	KEGG_PATHWAY	hsa05205:Proteoglycans in cancer	4	13.7931	0.0318179	CASP3, AKT1, PRKACA, TNF	29	205	8205	5.52061	0.998979	0.0941279	0.0645196
	KEGG_PATHWAY	hsa05014:Amyotrophic lateral sclerosis	5	17.2414	0.033606	NOS2, CASP3, BCL2, BAX, TNF	29	364	8205	3.88642	0.999312	0.0980559	0.067212
	KEGG_PATHWAY	hsa05323:Rheumatoid arthritis	3	10.3448	0.0396951	MMP1, TNF, ICAM1	29	93	8205	9.12681	0.999821	0.114258	0.0783174
	KEGG_PATHWAY	hsa04914:Progesterone-mediated oocyte maturation	3	10.3448	0.0469098	AKT1, PGR, PRKACA	29	102	8205	8.3215	0.999964	0.131471	0.0901163
	KEGG_PATHWAY	hsa05142:Chagas disease	3	10.3448	0.0469098	NOS2, AKT1, TNF	29	102	8205	8.3215	0.999964	0.131471	0.0901163
	KEGG_PATHWAY	hsa04625:C-type lectin receptor signaling pathway	3	10.3448	0.0485746	AKT1, PTGS2, TNF	29	104	8205	8.16147	0.999975	0.134369	0.0921026
	KEGG_PATHWAY	hsa05131:Shigellosis	4	13.7931	0.0507576	BCL2, BAX, AKT1, TNF	29	247	8205	4.58188	0.999985	0.138607	0.0950079
	KEGG_PATHWAY	hsa04726:Serotonergic synapse	3	10.3448	0.058108	CASP3, PRKACA, PTGS2	29	115	8205	7.38081	0.999997	0.156671	0.10739
	KEGG_PATHWAY	hsa04722:Neurotrophin signaling pathway	3	10.3448	0.0617257	BCL2, BAX, AKT1	29	119	8205	7.13272	0.999999	0.164345	0.112649
	KEGG_PATHWAY	hsa01100:Metabolic pathways	10	34.4828	0.0644872	GSTM1, NOS2, NOS3, GSTP1, AKR1C3, CYP1A1, HMOX1, CYP3A4, PTGS2, PIK3CG	29	1541	8205	1.83602	0.999999	0.168118	0.115236
	KEGG_PATHWAY	hsa05020:Prion disease	4	13.7931	0.0647213	CASP3, BAX, PRKACA, TNF	29	273	8205	4.14551	0.999999	0.168118	0.115236
	KEGG_PATHWAY	hsa04650:Natural killer cell mediated cytotoxicity	3	10.3448	0.0682387	CASP3, TNF, ICAM1	29	126	8205	6.73645	1	0.175118	0.120034
	KEGG_PATHWAY	hsa04380:Osteoclast differentiation	3	10.3448	0.0701405	AKT1, PPARG, TNF	29	128	8205	6.6312	1	0.177856	0.121911
	KEGG_PATHWAY	hsa00220:Arginine biosynthesis	2	6.89655	0.0725359	NOS2, NOS3	29	22	8205	25.721	1	0.178789	0.12255
	KEGG_PATHWAY	hsa04114:Oocyte meiosis	3	10.3448	0.0730263	AR, PGR, PRKACA	29	131	8205	6.47934	1	0.178789	0.12255
	KEGG_PATHWAY	hsa04068:FoxO signaling pathway	3	10.3448	0.0730263	INSR, AKT1, SLC2A4	29	131	8205	6.47934	1	0.178789	0.12255
	KEGG_PATHWAY	hsa04140:Autophagy - animal	3	10.3448	0.0829192	BCL2, AKT1, PRKACA	29	141	8205	6.01981	1	0.200702	0.137571
	KEGG_PATHWAY	hsa04936:Alcoholic liver disease	3	10.3448	0.0839307	CASP3, AKT1, TNF	29	142	8205	5.97742	1	0.200868	0.137684
	KEGG_PATHWAY	hsa05224:Breast cancer	3	10.3448	0.0890458	BAX, AKT1, PGR	29	147	8205	5.7741	1	0.210742	0.144452
	KEGG_PATHWAY	hsa05226:Gastric cancer	3	10.3448	0.091118	BCL2, BAX, AKT1	29	149	8205	5.6966	1	0.213276	0.146189
	KEGG_PATHWAY	hsa05168:Herpes simplex virus 1 infection	5	17.2414	0.0936631	CASP3, BCL2, BAX, AKT1, TNF	29	512	8205	2.763	1	0.21685	0.148639
	KEGG_PATHWAY	hsa04150:mTOR signaling pathway	3	10.3448	0.0984837	INSR, AKT1, TNF	29	156	8205	5.44098	1	0.225559	0.154609
	KEGG_PATHWAY	hsa04514:Cell adhesion molecules	3	10.3448	0.0995498	VCAM1, SELE, ICAM1	29	157	8205	5.40633	1	0.225576	0.15462
morin	KEGG_PATHWAY	hsa05200:Pathways in cancer	4	50	0.00465076	AR, EDN1, PPARG, PTGS2	7	531	8205	8.8297	0.247503	0.283696	0.283696
	KEGG_PATHWAY	hsa04668:TNF signaling pathway	2	25	0.07918	EDN1, PTGS2	7	112	8205	20.9311	0.993474	1	1
Oxysanguinarine	KEGG_PATHWAY	hsa04913:Ovarian steroidogenesis	2	100	0.00621572	PRKACA, PTGS2	2	51	8205	160.882	0.407705	0.296892	0.289823
	KEGG_PATHWAY	hsa04923:Regulation of lipolysis in adipocytes	2	100	0.00706886	PRKACA, PTGS2	2	58	8205	141.466	0.44893	0.296892	0.289823
	KEGG_PATHWAY	hsa04726:Serotonergic synapse	2	100	0.0140158	PRKACA, PTGS2	2	115	8205	71.3478	0.694455	0.31532	0.307812
	KEGG_PATHWAY	hsa04723:Retrograde endocannabinoid signaling	2	100	0.0180378	PRKACA, PTGS2	2	148	8205	55.4392	0.783249	0.31532	0.307812
	KEGG_PATHWAY	hsa04921:Oxytocin signaling pathway	2	100	0.018769	PRKACA, PTGS2	2	154	8205	53.2792	0.796397	0.31532	0.307812
	KEGG_PATHWAY	hsa05163:Human cytomegalovirus infection	2	100	0.0274223	PRKACA, PTGS2	2	225	8205	36.4667	0.903252	0.383912	0.374771
	KEGG_PATHWAY	hsa05165:Human papillomavirus infection	2	100	0.0403413	PRKACA, PTGS2	2	331	8205	24.7885	0.968536	0.484095	0.472569
	KEGG_PATHWAY	hsa05200:Pathways in cancer	2	100	0.0647166	PRKACA, PTGS2	2	531	8205	15.452	0.996376	0.679525	0.663346
